# Supplementary material for: The Boston Marathon versus the World Marathon Majors
Source: PLoS One. 2017 Sep 1;12(9):e0184024. doi: 10.1371/journal.pone.0184024 (PMC5581174; doi:10.1371/journal.pone.0184024)
Supplement: S2 File — (ZIP) [file pone.0184024.s002.zip]

Archive with 50 entries (50 files):
- Boston Marathon/213A985F.tmp
- Boston Marathon/ALL WMM raw GPS+Altitude data.zip
- Boston Marathon/Analysis Marathon Times.sas
- Boston Marathon/B68AC259.tmp
- Boston Marathon/boston marathon methods and results.docx
- Boston Marathon/boston_data.xlsx
- Boston Marathon/boston_data_initial.xls
- Boston Marathon/Copy of Race profile data_GOOGLE.xlsx
- Boston Marathon/listing.docx
- Boston Marathon/marathon times analysis for the local machine.docx
- Boston Marathon/marathon times analysis.docx
- Boston Marathon/Marathon W Model 1.bmp
- Boston Marathon/Marrathon M Model 1.bmp
- Boston Marathon/Model 2 Race M.bmp
- Boston Marathon/Model 2 Race W.bmp
- Boston Marathon/Model 2 Time M with raw.bmp
- Boston Marathon/Model 2 Time M.bmp
- Boston Marathon/Model 2 Time W with raw.bmp
- Boston Marathon/Model 2 Time W.bmp
- Boston Marathon/Model 3 Race M.bmp
- Boston Marathon/Model 3 Race W.bmp
- Boston Marathon/Model 3 Time M.bmp
- Boston Marathon/Model 3 Time W.bmp
- Boston Marathon/Model 4 Race M.bmp
- Boston Marathon/Model 4 Race W.bmp
- Boston Marathon/Model 4 Time M.bmp
- Boston Marathon/Model 4 Time W.bmp
- Boston Marathon/model 5 Race M no 2011 no Tok.bmp
- Boston Marathon/model 5 Race M no 2011.bmp
- Boston Marathon/model 5 Race M.bmp
- Boston Marathon/model 5 Race W no 2011 no Tok.bmp
- Boston Marathon/model 5 Race W no 2011.bmp
- Boston Marathon/model 5 Race W.bmp
- Boston Marathon/model 5 Time M no 2011 no Tok.bmp
- Boston Marathon/model 5 Time M with races no 2011.bmp
- Boston Marathon/model 5 Time M with races.bmp
- Boston Marathon/model 5 Time W no 2011 no Tok.bmp
- Boston Marathon/model 5 Time W with races no 2011.bmp
- Boston Marathon/model 5 Time W with races.bmp
- Boston Marathon/model 5 Time W.bmp
- Boston Marathon/model 5 TimeMW.bmp
- Boston Marathon/model 6 Race F.bmp
- Boston Marathon/model 6 Race W.bmp
- Boston Marathon/model 6 RaceID M.bmp
- Boston Marathon/model 6 RaceID W.bmp
- Boston Marathon/Race M Model 1.bmp
- Boston Marathon/Race W Model 1.bmp
- Boston Marathon/randomRaceid.xls
- Boston Marathon/results from analysis.xlsx
- Boston Marathon/table results.xlsx
