# Supplementary material for: The Boston Marathon versus the World Marathon Majors
Source: PLoS One. 2017 Sep 1;12(9):e0184024. doi: 10.1371/journal.pone.0184024 (PMC5581174; doi:10.1371/journal.pone.0184024)
Supplement: S2 File — (ZIP) [file pone.0184024.s002.zip › Boston Marathon/Analysis Marathon Times.sas]

*Read from the surver;

libname tt "/folders/myfolders/Boston Marathon";

PROC IMPORT 
  DATAFILE="/folders/myfolders/Boston Marathon/boston_data.xlsx"
  OUT=temp
  DBMS=XLSx replace;
GETNAMES=YES;
attrib _character_ _numeric_ label="";
run;

data marathon;
set temp;
varBOS=0;
*if race="BOS" and year=2011 then delete;
if race="TOK" then delete;
If race="BOS" then VarBOS=1;
log_time_s=100*log(time_s);
log_time=100*log(time);
Year0=Year-2014;
yearX=Year0;
if place<11;
Raceid=Trim(Year||RAce);
rename Place=Rank;
run;

proc sort data=marathon;
by gender Year year0 race Rank;

proc means data=marathon noprint;
var time_s;
by gender year year0 race;
output out=raw_race mean=mean stddev=sd;
run;

*proc print data=raw_race;
*run;

proc sort data=raw_race;
by Gender Race;

proc means data=raw_race noprint;
*class gender race;
var mean sd;
by gender race;
output out=variability mean=mean mean_sd stddev=sd;
run;
/*
proc print data=variability;
var Gender Race mean sd;
format mean time8.1 sd time8.1;
run;
*/
proc sort data=marathon;
by gender Year race Rank;

proc contents data=marathon;run;


ods listing close;

data clevmean predmean covmean solfmean solrmean estmean lsmeansmean diffmean;

proc mixed data=marathon covtest cl alpha=0.1;
class Gender RaceID Race Year0 runner;
Model Log_time_s= YearX race/ s outp=predmean residual cl alpha=0.1;
*Model Log_time_s= YearX race/ s outp=predmean residual cl alpha=0.1;
random int /subject=Runner s cl alpha=0.1;
random raceid raceid*varBos/ s cl alpha=0.1;
*random race/s;
*Output out=predmean pred=Pred stderr=StdErr resid=Resid student=StudentResid LCL=Lower UCL=Upper
Pred(noblup)=PredMean StdErr(noblup)=StdErrMean LCL(noblup)=LowerMean UCL(noblup)=UpperMean;
estimate "t_2005" int 1 YearX -9  /cl alpha=0.1;
estimate "t_2006" int 1 YearX -8  /cl alpha=0.1;
estimate "t_2007" int 1 YearX -7  /cl alpha=0.1;
estimate "t_2008" int 1 YearX -6  /cl alpha=0.1;
estimate "t_2009" int 1 YearX -5  /cl alpha=0.1; 
estimate "t_2010" int 1 YearX -4  /cl alpha=0.1;
estimate "t_2011" int 1 YearX -3  /cl alpha=0.1; 
estimate "t_2012" int 1 YearX -2  /cl alpha=0.1; 
estimate "t_2013" int 1 YearX -1  /cl alpha=0.1;
estimate "t_2014" int 1 YearX 0   /cl alpha=0.1;

Estimate "year slope" YearX 7/cl alpha=0.1;
/*
Estimate "Boston vs other" Race -0.2 1 -0.2 -0.2 -0.2 -0.2/cl alpha=0.1;
Estimate "Boston – BER CHI LON NYC" Race -0.25 1 -0.25 -0.25 -0.25/cl alpha=0.1;
Estimate "Boston - BER" Race -1 1/cl alpha=0.1;
Estimate "Boston - CHI" Race 0 1 -1/cl alpha=0.1;
Estimate "Boston - Lon" Race 0 1 0 -1/cl alpha=0.1;
Estimate "Boston - NYC" Race 0 1 0 0 -1/cl alpha=0.1;
Estimate "Boston - TKY" Race 0 1 0 0 0 -1/cl alpha=0.1;
Estimate "Boston – Ber CHI" Race -0.5 1 -0.5/cl alpha=0.1;
Estimate "Boston – BER CHI LON" Race -1 3 -1 -1/cl alpha=0.1 divisor=3;
estimate "t_Berlin"  int 1 Race 1   /cl alpha=0.1;
estimate "t_Boston"  Int 1 Race 0 1   /cl alpha=0.1;
estimate "t_Chicago" int 1 Race 0 0 1   /cl alpha=0.1;
estimate "t_London"  int 1 Race 0 0 0 1   /cl alpha=0.1;
estimate "t_New York" int 1 Race 0 0 0 0 1   /cl alpha=0.1;
estimate "t_Tokyo" int 1 Race 0 0 0 0 0 1   /cl alpha=0.1;

*/
ods output estimates=estmean;
ods output solutionr=solrmean;
ods output solutionf=solfmean;
ods output classlevels=clevmean;
ods output covparms=covmean;
ods output lsmeans=lsmeansmean;
ods output diffs=ldiffmean;
by gender;
run;	
ods listing;


*proc print data=lsmeansmean;run;

*proc print data=solfmean;run;


proc print data=covmean;
*var GENDER CovParm Group   Estimate   StdErr ZValue  Lower    Upper;
run;


data covback;
set covmean;
array a estimate lower upper;
SD=sqrt(estimate);
do over a;
a=exp(sqrt(a)/100)-1;
end;
run;

proc print data=covback;
var GENDER CovParm    Estimate  Lower    Upper StdErr ZValue ;
format estimate percent8.1 lower percent8.1 upper percent8.1;
run;

/*
*this works but then I cannot separate the format;
data estmean1;
set estmean;
array a estimate lower upper;
if substr(label,2,2)="t_" then do;
do over a;
a=exp(a/100);
end;
end;
else
do over a;
a=exp(a/100)-1;
end;
*format estimate percent8.1 lower percent8.1 upper percent8.1;
run;
*/

data estmeantime;
set estmean;
array a estimate lower upper;
if substr(label,1,2)="t_";
do over a;
a=exp(a/100);
end;
label=substr(label,3,10);
year=label+0;
format estimate lower upper time8.0;
run;

proc print data=estmeantime noobs;
var gender label estimate lower upper DF;
run;

data estmean1;
set estmean;
array a estimate lower upper;
if substr(label,1,2)="t_" then delete;
do over a;
a=exp(a/100)-1;
end;
format estimate percent8.1 lower percent8.1 upper percent8.1;
run;

proc print data=estmean1 noobs;
var gender label estimate lower upper DF;
run;


proc sort data=estmeantime;
by gender year;

proc sort data=marathon;
by gender Year year0 race Rank;

proc means data=marathon noprint;
var time_s;
by gender year Year0;
output out=raw_mean mean=mean stddev=sd;
run;

proc sort data=raw_mean;
by gender year;

data estmean2;
merge estmeantime raw_mean (keep=Gender year Year0 mean sd);
by gender year;
if year>0;
run;

proc sgplot data=estmean2;
scatter x=year y=mean/ markerattrs=(color=red);
series x=year y=estimate/markerattrs=(color=blue);
by Gender;
format mean time8.0 estimate 8.0;
run; 


data solrmean1;
set solrmean;
array a estimate lower upper;
do over a;
a=exp(a/100)-1;
end;
format estimate percent8.1 lower percent8.1 upper percent8.1;
run;

/*
proc print data=solrmean1;
where effect="Raceid";
run;

proc sgplot data=solrmean1;
series y=estimate x=raceid;
by Gender;
where effect="Raceid";
run; 
*/
/*
proc print data=solrmean;
*var gender Race Estimate stdErrPred DF Lower Upper;
where effect="Raceid";
run;

proc print data=solfmean;
var Gender effect race year0 estimate stderr df ;
run;
*/

data solfmean1;
set solfmean;
array a estimate lower upper;
do over a;
a=exp(a/100)-1;
end;
format estimate percent8.1 lower percent8.1 upper percent8.1;
run;

data lsmeansmean1;
set lsmeansmean;
array a estimate lower upper;
do over a;
a=exp(a/100);
end;
format estimate time8.0 lower time8.0 upper time8.0;
run;
/*
proc print data=lsmeansmean1 noobs;
var gender race estimate stderr df lower upper;
run;
*/
proc sgplot data=lsmeansmean1;
series y=estimate x=race;
scatter y=estimate x=race/markerfillattrs=(color=blue);
series x=race y=lower/lineattrs=(pattern=2);
series x=race y=upper/lineattrs=(pattern=2);
by Gender;
where effect="RACE";
run; 


data ldiffmean1;
set ldiffmean;
array a estimate lower upper;
do over a;
a=exp(a/100)-1;
end;
format estimate percent8.1 upper percent8.1 lower percent8.1;
run;

proc print data=ldiffmean1;
var gender race _Race estimate stderr lower upper;
run;

proc print data=solfmean;
var Gender effect race estimate stderr df lower upper;
run;

/*
data lsmeansmean1;
set lsmeansmean;
array a estimate lower upper;
do over a;
a=exp(a/100);
end;
format estimate time8.0 lower time8.0 upper time8.0;
run;

proc sort data=lsmeansmean1;
by gender;

title "Mean for each race";
proc print data=lsmeansmean1;
var gender race estimate stderr df lower upper;
where effect="RACE";
run;

symbol1 c=red v=dot  i=join;
symbol2 c=red v=none i=join l=1;
symbol3 c=red v=none i=join l=1;
proc gplot data=lsmeansmean1;
plot (estimate upper lower)*race/overlay;
by Gender;
where effect="RACE";
run; 

title "Mean time for each year";
proc print data=lsmeansmean1;
var gender year0 estimate stderr df lower upper;
where effect="Year0";
run;

data lsmeansmean2;
merge lsmeansmean1 raw_mean (keep=Gender year Year0 mean sd);
by gender Year0;
run;

symbol1 c=red v=dot i=none;
symbol2 c=blue v=none i=join;
proc gplot data=lsmeansmean2;
plot (mean estimate)*Year0/overlay;
by Gender;
format mean time8.0 estimate 8.0;
run; 

proc sort data=raw_race;
by gender year0;

proc transpose data=raw_race out=raw_race_line;
var mean;
id race;
by gender year0;
run;

proc sort data=lsmeansmean1;
by gender year0;

data graph;
merge raw_race_line lsmeansmean1;
by gender year0;
format BER BOS CHI LON NYC TOK time8.0;
run;

proc print data=graph;
run;

symbol1 c=orange v=star i=none;
symbol2 c=red v=dot i=none; 
symbol3 c=pink v=star i=none;
symbol4 c=cyan v=star i=none;
symbol5 c=purple v=star i=none;
symbol6 c=blue v=none i=join;
symbol7 c=blue v=none i=join l=2;
symbol8 c=blue v=none i=join l=2;
PROC gplot data=graph;
plot (BER BOS CHI LON NYC estimate upper lower)*year0/overlay legend;
By gender;
Run;
*/
