# Supplementary material for: The Boston Marathon versus the World Marathon Majors
Source: PLoS One. 2017 Sep 1;12(9):e0184024. doi: 10.1371/journal.pone.0184024 (PMC5581174; doi:10.1371/journal.pone.0184024)
Supplement: S2 File — (ZIP) [file pone.0184024.s002.zip › Boston Marathon/B68AC259.tmp]

## Sheet: Mean
With Tokyo
Gender	Race	Estimate	StdErr	DF	Lower	Upper
F	BER	02:29:02	0.9013	563	02:26:50	02:31:15
F	BOS	02:31:23	0.901	563	02:29:09	02:33:39
F	CHI	02:29:28	0.9021	563	02:27:15	02:31:42
F	LON	02:26:46	0.9017	563	02:24:36	02:28:58
F	NYC	02:30:50	0.9521	563	02:28:29	02:33:13
F	TOK	02:36:27	1.0152	563	02:33:51	02:39:05
M	BER	02:10:08	0.4942	563	02:09:05	02:11:12
M	BOS	02:12:16	0.4947	563	02:11:11	02:13:21
M	CHI	02:10:36	0.4944	563	02:09:32	02:11:40
M	LON	02:09:13	0.4994	563	02:08:10	02:10:17
M	NYC	02:12:06	0.5217	563	02:10:58	02:13:15
M	TOK	02:11:19	0.5589	563	02:10:06	02:12:31
Without Tokyo
Gender	Race	Estimate	StdErr	DF	Lower	Upper
F	BER	02:29:01	0.6605	484	02:27:25	02:30:39
F	BOS	02:31:21	0.6596	484	02:29:43	02:33:00
F	CHI	02:29:25	0.6612	484	02:27:48	02:31:03
F	LON	02:26:47	0.6603	484	02:25:12	02:28:24
F	NYC	02:30:55	0.6968	484	02:29:11	02:32:39
M	BER	02:10:16	0.4981	484	02:09:12	02:11:21
M	BOS	02:12:20	0.4976	484	02:11:15	02:13:25
M	CHI	02:10:39	0.4975	484	02:09:35	02:11:44
M	LON	02:09:20	0.5029	484	02:08:16	02:10:25
M	NYC	02:12:11	0.5241	484	02:11:03	02:13:20
Raw Values for mean times
GENDER	RACE	mean	sd
F	BER	02:29:07	00:03:12
F	BOS	02:30:09	00:04:46
F	CHI	02:29:10	00:04:19
F	LON	02:25:15	00:01:34
F	NYC	02:29:10	00:02:31
F	TOK	02:36:17	00:10:23
M	BER	02:09:59	00:02:09
M	BOS	02:12:01	00:02:56
M	CHI	02:10:27	00:03:14
M	LON	02:08:21	00:01:03
M	NYC	02:11:39	00:01:21
M	TOK	02:10:43	00:02:40

## Sheet: Comparison
With Tokoyo															Without Tokyo
Comparison															Comparison
	Comparison vs…		Difference	Lower	Upper	DF	Inference using the typical race to race variation		Inference within typical athlete variation							Comparison vs…		Difference	Lower	Upper	DF	Inference using the typical race to race variation		Inference within typical athlete variation
Women															Women
	BOS	ALL OTHERS	0.006	-0.01	0.022	563	Unclear		Unclear							BOS	ALL OTHERS	0.016	0.004	0.028	484	Moderate Positive		Moderate Positive
	BOS	BER, CHI, LON, NYC	0.016	-0.001	0.033	563	Small Positive		Small Positive							BOS	BER	0.015	0	0.03	484	Moderate Positive		Small Positive
	BOS	BER	0.016	-0.005	0.036	563	Small Positive		Small Positive							BOS	CHI	0.013	-0.002	0.028	484	Moderate Positive		Small Positive
	BOS	CHI	0.013	-0.008	0.034	563	Unclear		Unclear							BOS	LON	0.031	0.016	0.047	484	Large Positive		Large Positive
	BOS	LON	0.031	0.01	0.053	563	Small Positive		Moderate Positive							BOS	NYC	0.003	-0.012	0.018	484	Unclear		Unclear
	BOS	NYC	0.004	-0.017	0.025	563	Unclear		Unclear
	BOS	TOK	-0.032	-0.054	-0.011	563	Moderate Negative		Moderate Negative
Men															Men	BOS	ALL OTHERS	0.013	0.004	0.022	484	Moderate Positive		Small Positive
	BOS	ALL OTHERS	0.012	0.003	0.021	563	Small Positive		Small Positive							BOS	BER	0.016	0.004	0.027	484	Moderate Positive		Moderate Positive
	BOS	BER, CHI, LON, NYC	0.013	0.004	0.023	563	Small Positive		Small Positive							BOS	CHI	0.013	0.001	0.024	484	Moderate Positive		Small Positive
	BOS	BER	0.016	0.005	0.027	563	Small Positive		Small Positive							BOS	LON	0.023	0.011	0.035	484	Large Positive		Moderate Positive
	BOS	CHI	0.013	0.001	0.024	563	Small Positive		Small Positive							BOS	NYC	0.001	-0.011	0.013	484	Unclear		Unclear
	BOS	LON	0.024	0.012	0.035	563	Moderate Negative		Moderate Negative
	BOS	NYC	0.001	-0.01	0.013	563	Unclear		Unclear
	BOS	TOK	0.007	-0.005	0.02	563	Unclear		Unclear
Covparm, standard deviations for eacg of the random effects															Covparm, standard deviations for eacg of the random effects
				scale for the magnitude of effects																scale for the magnitude of effects
GENDER	CovParm	Estimate		small	moderate	large	very large	ext large												small	moderate	large	very large	ext large
F	Athete	0.022													1	F	Athete	0.022
F	Raceid	0.027		0.0054	0.0162	0.0324	0.054	0.108							2	F	Raceid	0.019		0.0038	0.0114	0.0228	0.038	0.076
F	Residual	0.018		0.0054	0.0162	0.0288	0.045	0.072							3	F	Residual	0.018		0.0054	0.0162	0.0288	0.045	0.072
M	Athlete	0.013													4	M	Athete	0.015
M	Raceid	0.014		0.0028	0.0084	0.0168	0.028	0.056							5	M	Raceid	0.014		0.0028	0.0084	0.0168	0.028	0.056
M	Residual	0.015		0.0045	0.0135	0.024	0.0375	0.06							6	M	Residual	0.015		0.0045	0.0135	0.024	0.0375	0.06
slope per 7 years		mean	lower	upper											slope per 7 years		mean	lower	upper
	F	-0.0246106	-0.0400927	-0.0090871												F	-0.01	-0.022	0.001		Small Positive	Small Positive
	M	-0.0146985	-0.0232643	-0.00612022												M	-0.011	-0.019	-0.002		Moderate Positive

## Sheet: Sheet1
covparms
Obs	GENDER	CovParm	Group		Estimate	StdErr	ZValue	Lower	Upper			estimate			lower	upper
1	F	Intercept			4.86	0.7058	6.89	3.7267	6.6048			0.0222902			0.0194922	0.0260329
2	F	Year0	RACE	BER	1.4755	1.0062	1.47	0.5442	10.9111			0.0122211			0.00740427	0.0335836
3	F	Year0	RACE	BOS	8.5826	4.2026	2.04	3.9671	30.4089			0.0297294			0.0201173	0.056693
4	F	Year0	RACE	CHI	5.6252	2.7306	2.06	2.6141	19.6474			0.024001			0.0162996	0.0453224
5	F	Year0	RACE	LON	3.214	2.2169	1.45	1.1754	24.5918			0.0180893			0.0109006	0.0508403
6	F	Year0	RACE	NYC	2.3761	1.5921	1.49	0.8878	16.7046			0.015534			0.00946684	0.041718
7	F	Year0	RACE	TOK	50.1928	25.8078	1.94	22.4985	193.48			0.0734168			0.0485755	0.149236
8	F	Residual			3.2428	0.3267	9.93	2.6869	3.9919			0.0181709			0.0165268	0.0201807
9	M	Intercept			1.7729	0.3264	5.43	1.2738	2.6371			0.0134041			0.0113502	0.0163717
10	M	Year0	RACE	BER	1.3245	0.7509	1.76	0.5568	6.177			0.0115752			0.00748981	0.025165
11	M	Year0	RACE	BOS	5.5899	3.2701	1.71	2.3003	27.9056			0.0239247			0.0152823	0.0542459
12	M	Year0	RACE	CHI	3.7756	1.8873	2	1.7229	13.8508			0.0196209			0.0132125	0.0379179
13	M	Year0	RACE	LON	0.4685	1.1733	0.4	0.05655				0.00686818			0.00238085
14	M	Year0	RACE	NYC	3.3019	2.4667	1.34	1.1365	32.7115			0.0183372			0.0107177	0.0588612
15	M	Year0	RACE	TOK	2.2506	1.7503	1.29	0.7507	25.8027			0.0151151			0.00870194	0.0521086
16	M	Residual			2.0544	0.1998	10.28	1.7128	2.51			0.0144364			0.0131734	0.0159691
