# Supplementary material for: The Boston Marathon versus the World Marathon Majors
Source: PLoS One. 2017 Sep 1;12(9):e0184024. doi: 10.1371/journal.pone.0184024 (PMC5581174; doi:10.1371/journal.pone.0184024)
Supplement: S2 File — (ZIP) [file pone.0184024.s002.zip › Boston Marathon/boston_data.xlsx]

## Sheet: Sheet1
RACE	YEAR	PLACE	RUNNER	BIB	GENDER	TIME	TIME_S	MIN	YEARD	Alt_Change_google	Alt_Gain_google	Alt_Loss_google	Alt Change	Alt Gain	Alt Loss	Temp_avg	Hum_avg	Temp_HI	Temp_LO	Hum_HI	Hum_LO	Temp_avg_Wunderground	Hum_avg_Wunderground	Temp_HI_Wundergroud	Temp_LO_Wundergroud	Hum_HI_Wundergroud	Hum_LO_Wundergroud
NYC	2014	1	Kipsang, Wilson	2	M	02:10:59	7859	11316960	10	-8.2	964.8	-973	-12	943	-899	43	48					73	42	84	62	60	24
NYC	2014	2	Desisa Benti, Lelisa	4	M	02:11:06	7866	1.1327e+07	10	-8.2	964.8	-973	-12	943	-899	43	48					73	42	84	62	60	24
NYC	2014	3	Gebremariam, Gebre	7	M	02:12:13	7933	1.14235e+07	10	-8.2	964.8	-973	-12	943	-899	43	48					73	42	84	62	60	24
NYC	2014	4	Keflezighi, Meb	5	M	02:13:18	7998	11517120	10	-8.2	964.8	-973	-12	943	-899	43	48					73	42	84	62	60	24
NYC	2014	5	Kiprotich, Stephen	11	M	02:13:25	8005	11527200	10	-8.2	964.8	-973	-12	943	-899	43	48					73	42	84	62	60	24
NYC	2014	6	Mutai, Geoffrey	1	M	02:13:44	8024	11554560	10	-8.2	964.8	-973	-12	943	-899	43	48					73	42	84	62	60	24
NYC	2014	7	Imai, Masato	6	M	02:14:36	8076	11629440	10	-8.2	964.8	-973	-12	943	-899	43	48					73	42	84	62	60	24
NYC	2014	8	Kirui, Peter Cheruiyot	8	M	02:14:51	8091	11651040	10	-8.2	964.8	-973	-12	943	-899	43	48					73	42	84	62	60	24
NYC	2014	9	Vail, Ryan	12	M	02:15:08	8108	11675520	10	-8.2	964.8	-973	-12	943	-899	43	48					73	42	84	62	60	24
NYC	2014	10	Arciniaga, Nick	15	M	02:15:39	8139	11720160	10	-8.2	964.8	-973	-12	943	-899	43	48					73	42	84	62	60	24
NYC	2014	1	Keitany, Mary	104	F	02:25:07	8707	12538080	10	-8.2	964.8	-973	-12	943	-899	43	48					73	42	84	62	60	24
NYC	2014	2	Sumgong, Jemima Jelagat	106	F	02:25:10	8710	12542400	10	-8.2	964.8	-973	-12	943	-899	43	48					73	42	84	62	60	24
NYC	2014	3	Moreira, Sara	116	F	02:26:00	8760	1.26144e+07	10	-8.2	964.8	-973	-12	943	-899	43	48					73	42	84	62	60	24
NYC	2014	4	Prokopcuka, Jelena	103	F	02:26:15	8775	12636000	10	-8.2	964.8	-973	-12	943	-899	43	48					73	42	84	62	60	24
NYC	2014	5	Linden, Desiree	109	F	02:28:11	8891	1.2803e+07	10	-8.2	964.8	-973	-12	943	-899	43	48					73	42	84	62	60	24
NYC	2014	6	El Moukim, Rkia	117	F	02:28:12	8892	12804480	10	-8.2	964.8	-973	-12	943	-899	43	48					73	42	84	62	60	24
NYC	2014	7	Dado, Firehiwot	108	F	02:28:36	8916	12839040	10	-8.2	964.8	-973	-12	943	-899	43	48					73	42	84	62	60	24
NYC	2014	8	Straneo, Valeria	107	F	02:29:24	8964	12908160	10	-8.2	964.8	-973	-12	943	-899	43	48					73	42	84	62	60	24
NYC	2014	9	Deba, Buzunesh	102	F	02:31:40	9100	13104000	10	-8.2	964.8	-973	-12	943	-899	43	48					73	42	84	62	60	24
NYC	2014	10	Bersagel, Annie	115	F	02:33:02	9182	13222080	10	-8.2	964.8	-973	-12	943	-899	43	48					73	42	84	62	60	24
NYC	2013	1	Mutai, Geoffrey	1	M	02:08:24	7704	11093760	9	-8.2	964.8	-973	-12	943	-899	49	50					46	56.5	55	37	71	42
NYC	2013	2	Kebede, Tsegaye	3	M	02:09:15	7755	11167200	9	-8.2	964.8	-973	-12	943	-899	49	50					46	56.5	55	37	71	42
NYC	2013	3	April, Lusapho	11	M	02:09:45	7785	11210400	9	-8.2	964.8	-973	-12	943	-899	49	50					46	56.5	55	37	71	42
NYC	2013	4	Arile, Julius	19	M	02:10:03	7803	11236320	9	-8.2	964.8	-973	-12	943	-899	49	50					46	56.5	55	37	71	42
NYC	2013	5	Biwott, Stanley	8	M	02:10:41	7841	11291040	9	-8.2	964.8	-973	-12	943	-899	49	50					46	56.5	55	37	71	42
NYC	2013	6	Imai, Masato	16	M	02:10:45	7845	11296800	9	-8.2	964.8	-973	-12	943	-899	49	50					46	56.5	55	37	71	42
NYC	2013	7	Kiprop, Jackson	18	M	02:10:56	7856	11312640	9	-8.2	964.8	-973	-12	943	-899	49	50					46	56.5	55	37	71	42
NYC	2013	8	Kirui, Peter Cheruiyot	9	M	02:11:23	7883	1.13515e+07	9	-8.2	964.8	-973	-12	943	-899	49	50					46	56.5	55	37	71	42
NYC	2013	9	Korir, Wesley	7	M	02:11:34	7894	1.13674e+07	9	-8.2	964.8	-973	-12	943	-899	49	50					46	56.5	55	37	71	42
NYC	2013	10	Meucci, Daniele	14	M	02:12:03	7923	11409120	9	-8.2	964.8	-973	-12	943	-899	49	50					46	56.5	55	37	71	42
NYC	2013	1	Jeptoo, Priscah	103	F	02:25:07	8707	12538080	9	-8.2	964.8	-973	-12	943	-899	49	50					46	56.5	55	37	71	42
NYC	2013	2	Deba, Buzunesh	104	F	02:25:56	8756	12608640	9	-8.2	964.8	-973	-12	943	-899	49	50					46	56.5	55	37	71	42
NYC	2013	3	Prokopcuka, Jelena	107	F	02:27:47	8867	12768480	9	-8.2	964.8	-973	-12	943	-899	49	50					46	56.5	55	37	71	42
NYC	2013	4	Daunay, Christelle	106	F	02:28:14	8894	1.28074e+07	9	-8.2	964.8	-973	-12	943	-899	49	50					46	56.5	55	37	71	42
NYC	2013	5	Straneo, Valeria	105	F	02:28:22	8902	1.28189e+07	9	-8.2	964.8	-973	-12	943	-899	49	50					46	56.5	55	37	71	42
NYC	2013	6	Smith, Kim	110	F	02:28:49	8929	12857760	9	-8.2	964.8	-973	-12	943	-899	49	50					46	56.5	55	37	71	42
NYC	2013	7	Mockenhaupt, Sabrina	112	F	02:29:10	8950	12888000	9	-8.2	964.8	-973	-12	943	-899	49	50					46	56.5	55	37	71	42
NYC	2013	8	Tufa Demisse, Tigist	134	F	02:29:24	8964	12908160	9	-8.2	964.8	-973	-12	943	-899	49	50					46	56.5	55	37	71	42
NYC	2013	9	Kiplagat, Edna	102	F	02:30:04	9004	12965760	9	-8.2	964.8	-973	-12	943	-899	49	50					46	56.5	55	37	71	42
NYC	2013	10	Nukuri-Johnson, Diane	117	F	02:30:09	9009	12972960	9	-8.2	964.8	-973	-12	943	-899	49	50					46	56.5	55	37	71	42
NYC	2011	1	Mutai, Geoffrey	3	M	02:05:06	7506	1.08086e+07	7	-8.2	964.8	-973	-12	943	-899	53	52					46	57.5	54	38	70	45
NYC	2011	2	Mutai, Emmanuel	2	M	02:06:28	7588	1.09267e+07	7	-8.2	964.8	-973	-12	943	-899	53	52					46	57.5	54	38	70	45
NYC	2011	3	Kebede, Tsegaye	4	M	02:07:14	7634	1.0993e+07	7	-8.2	964.8	-973	-12	943	-899	53	52					46	57.5	54	38	70	45
NYC	2011	4	Gebremariam, Gebre	1	M	02:08:00	7680	11059200	7	-8.2	964.8	-973	-12	943	-899	53	52					46	57.5	54	38	70	45
NYC	2011	5	Gharib, Jaouad	6	M	02:08:26	7706	11096640	7	-8.2	964.8	-973	-12	943	-899	53	52					46	57.5	54	38	70	45
NYC	2011	6	Keflezighi, Meb	7	M	02:09:13	7753	11164320	7	-8.2	964.8	-973	-12	943	-899	53	52					46	57.5	54	38	70	45
NYC	2011	7	Falil, Abdellah	14	M	02:10:34	7834	11280960	7	-8.2	964.8	-973	-12	943	-899	53	52					46	57.5	54	38	70	45
NYC	2011	8	Kisorio, Mathew	8	M	02:10:58	7858	1.13155e+07	7	-8.2	964.8	-973	-12	943	-899	53	52					46	57.5	54	38	70	45
NYC	2011	9	Moran, Ed	12	M	02:11:47	7907	1.13861e+07	7	-8.2	964.8	-973	-12	943	-899	53	52					46	57.5	54	38	70	45
NYC	2011	10	Rothlin, Viktor	10	M	02:12:26	7946	1.14422e+07	7	-8.2	964.8	-973	-12	943	-899	53	52					46	57.5	54	38	70	45
NYC	2011	1	Dado, Firehiwot	111	F	02:23:15	8595	12376800	7	-8.2	964.8	-973	-12	943	-899	53	52					46	57.5	54	38	70	45
NYC	2011	2	Deba, Buzunesh	106	F	02:23:19	8599	12382560	7	-8.2	964.8	-973	-12	943	-899	53	52					46	57.5	54	38	70	45
NYC	2011	3	Keitany, Mary	101	F	02:23:38	8618	1.24099e+07	7	-8.2	964.8	-973	-12	943	-899	53	52					46	57.5	54	38	70	45
NYC	2011	4	Felix, Ana Dulce	109	F	02:25:39	8739	12584160	7	-8.2	964.8	-973	-12	943	-899	53	52					46	57.5	54	38	70	45
NYC	2011	5	Smith, Kim	103	F	02:25:46	8746	12594240	7	-8.2	964.8	-973	-12	943	-899	53	52					46	57.5	54	38	70	45
NYC	2011	6	Kilel, Caroline Cheptonui	102	F	02:25:57	8757	12610080	7	-8.2	964.8	-973	-12	943	-899	53	52					46	57.5	54	38	70	45
NYC	2011	7	Rotich, Caroline	107	F	02:27:06	8826	12709440	7	-8.2	964.8	-973	-12	943	-899	53	52					46	57.5	54	38	70	45
NYC	2011	8	Andersson, Isabellah	105	F	02:28:29	8909	12828960	7	-8.2	964.8	-973	-12	943	-899	53	52					46	57.5	54	38	70	45
NYC	2011	9	Pavey, Jo	114	F	02:28:42	8922	12847680	7	-8.2	964.8	-973	-12	943	-899	53	52					46	57.5	54	38	70	45
NYC	2011	10	Bogomolova, Galina	110	F	02:29:02	8942	12876480	7	-8.2	964.8	-973	-12	943	-899	53	52					46	57.5	54	38	70	45
NYC	2010	1	Gebremariam, Gebre	14	M	02:08:14	7694	1.10794e+07	6	-8.2	964.8	-973	-12	943	-899	45	48					43.5	55.5	51	36	75	36
NYC	2010	2	Mutai, Emmanuel	6	M	02:09:18	7758	1.11715e+07	6	-8.2	964.8	-973	-12	943	-899	45	48					43.5	55.5	51	36	75	36
NYC	2010	3	Kigen Kipkosgei, Moses	21	M	02:10:38	7838	1.12867e+07	6	-8.2	964.8	-973	-12	943	-899	45	48					43.5	55.5	51	36	75	36
NYC	2010	4	Goumri, Abderrahim	8	M	02:10:51	7851	1.13054e+07	6	-8.2	964.8	-973	-12	943	-899	45	48					43.5	55.5	51	36	75	36
NYC	2010	5	Kwambai, James	3	M	02:11:30	7890	1.13616e+07	6	-8.2	964.8	-973	-12	943	-899	45	48					43.5	55.5	51	36	75	36
NYC	2010	6	Keflezighi, Meb	1	M	02:11:38	7898	11373120	6	-8.2	964.8	-973	-12	943	-899	45	48					43.5	55.5	51	36	75	36
NYC	2010	7	Gomes Dos Santos, Marilson	10	M	02:11:51	7911	1.13918e+07	6	-8.2	964.8	-973	-12	943	-899	45	48					43.5	55.5	51	36	75	36
NYC	2010	8	Ritzenhein, Dathan	12	M	02:12:33	7953	11452320	6	-8.2	964.8	-973	-12	943	-899	45	48					43.5	55.5	51	36	75	36
NYC	2010	9	Kirui, Abel	4	M	02:13:01	7981	1.14926e+07	6	-8.2	964.8	-973	-12	943	-899	45	48					43.5	55.5	51	36	75	36
NYC	2010	10	Bouramdane, Abderrahime	5	M	02:14:07	8047	1.15877e+07	6	-8.2	964.8	-973	-12	943	-899	45	48					43.5	55.5	51	36	75	36
NYC	2010	1	Kiplagat, Edna	117	F	02:28:20	8900	12816000	6	-8.2	964.8	-973	-12	943	-899	45	48					43.5	55.5	51	36	75	36
NYC	2010	2	Flanagan, Shalane	108	F	02:28:40	8920	12844800	6	-8.2	964.8	-973	-12	943	-899	45	48					43.5	55.5	51	36	75	36
NYC	2010	3	Keitany, Mary	104	F	02:29:01	8941	12875040	6	-8.2	964.8	-973	-12	943	-899	45	48					43.5	55.5	51	36	75	36
NYC	2010	4	Smith, Kim	111	F	02:29:27	8967	12912480	6	-8.2	964.8	-973	-12	943	-899	45	48					43.5	55.5	51	36	75	36
NYC	2010	5	Daunay, Christelle	103	F	02:29:29	8969	12915360	6	-8.2	964.8	-973	-12	943	-899	45	48					43.5	55.5	51	36	75	36
NYC	2010	6	Petrova, Lyudmila	102	F	02:29:41	8981	12932640	6	-8.2	964.8	-973	-12	943	-899	45	48					43.5	55.5	51	36	75	36
NYC	2010	7	Rotich, Caroline	120	F	02:29:46	8986	12939840	6	-8.2	964.8	-973	-12	943	-899	45	48					43.5	55.5	51	36	75	36
NYC	2010	8	Perez, Madai	114	F	02:29:53	8993	12949920	6	-8.2	964.8	-973	-12	943	-899	45	48					43.5	55.5	51	36	75	36
NYC	2010	9	Deba, Buzunesh	118	F	02:29:55	8995	1.29528e+07	6	-8.2	964.8	-973	-12	943	-899	45	48					43.5	55.5	51	36	75	36
NYC	2010	10	Mcgregor, Katie	121	F	02:31:01	9061	13047840	6	-8.2	964.8	-973	-12	943	-899	45	48					43.5	55.5	51	36	75	36
NYC	2009	1	Keflezighi, Meb	8	M	02:09:15	7755	11167200	5	-8.2	964.8	-973	-12	943	-899	47	41					53.5	62	58	49	77	47
NYC	2009	2	Cheruiyot, Robert Kipkoech	6	M	02:09:56	7796	11226240	5	-8.2	964.8	-973	-12	943	-899	47	41					53.5	62	58	49	77	47
NYC	2009	3	Gharib, Jaouad	4	M	02:10:25	7825	1.1268e+07	5	-8.2	964.8	-973	-12	943	-899	47	41					53.5	62	58	49	77	47
NYC	2009	4	Hall, Ryan	5	M	02:10:36	7836	1.12838e+07	5	-8.2	964.8	-973	-12	943	-899	47	41					53.5	62	58	49	77	47
NYC	2009	5	Bouramdane, Abderrahime	11	M	02:12:14	7934	11424960	5	-8.2	964.8	-973	-12	943	-899	47	41					53.5	62	58	49	77	47
NYC	2009	6	Ramaala, Hendrick	9	M	02:12:30	7950	1.1448e+07	5	-8.2	964.8	-973	-12	943	-899	47	41					53.5	62	58	49	77	47
NYC	2009	7	Torres, Jorge	15	M	02:13:00	7980	11491200	5	-8.2	964.8	-973	-12	943	-899	47	41					53.5	62	58	49	77	47
NYC	2009	8	Arciniaga, Nick	19	M	02:13:46	8026	11557440	5	-8.2	964.8	-973	-12	943	-899	47	41					53.5	62	58	49	77	47
NYC	2009	9	Abdirahman, Abdi	10	M	02:14:00	8040	11577600	5	-8.2	964.8	-973	-12	943	-899	47	41					53.5	62	58	49	77	47
NYC	2009	10	Lehmkuhle, Jason	16	M	02:14:39	8079	11633760	5	-8.2	964.8	-973	-12	943	-899	47	41					53.5	62	58	49	77	47
NYC	2009	1	Tulu, Derartu	117	F	02:28:52	8932	1.28621e+07	5	-8.2	964.8	-973	-12	943	-899	47	41					53.5	62	58	49	77	47
NYC	2009	2	Petrova, Lyudmila	140	F	02:29:00	8940	12873600	5	-8.2	964.8	-973	-12	943	-899	47	41					53.5	62	58	49	77	47
NYC	2009	3	Daunay, Christelle	115	F	02:29:16	8956	12896640	5	-8.2	964.8	-973	-12	943	-899	47	41					53.5	62	58	49	77	47
NYC	2009	4	Radcliffe, Paula	111	F	02:29:27	8967	12912480	5	-8.2	964.8	-973	-12	943	-899	47	41					53.5	62	58	49	77	47
NYC	2009	5	Kosgei, Salina	112	F	02:31:53	9113	13122720	5	-8.2	964.8	-973	-12	943	-899	47	41					53.5	62	58	49	77	47
NYC	2009	6	Lewy Boulet, Magdalena	118	F	02:32:16	9136	13155840	5	-8.2	964.8	-973	-12	943	-899	47	41					53.5	62	58	49	77	47
NYC	2009	7	Deba, Buzunesh	121	F	02:35:53	9353	1.34683e+07	5	-8.2	964.8	-973	-12	943	-899	47	41					53.5	62	58	49	77	47
NYC	2009	8	Biset Abrha, Serkalem	124	F	02:37:20	9440	13593600	5	-8.2	964.8	-973	-12	943	-899	47	41					53.5	62	58	49	77	47
NYC	2009	9	Kano, Yuri	114	F	02:39:05	9545	13744800	5	-8.2	964.8	-973	-12	943	-899	47	41					53.5	62	58	49	77	47
NYC	2009	10	Ficker, Desiree	123	F	02:39:30	9570	13780800	5	-8.2	964.8	-973	-12	943	-899	47	41					53.5	62	58	49	77	47
NYC	2008	1	Gomes Dos Santos, Marilson	4	M	02:08:43	7723	11121120	4	-8.2	964.8	-973	-12	943	-899	47	41					44	53	50	38	67	39
NYC	2008	2	Goumri, Abderrahim	2	M	02:09:07	7747	11155680	4	-8.2	964.8	-973	-12	943	-899	47	41					44	53	50	38	67	39
NYC	2008	3	Rono, Daniel	7	M	02:11:22	7882	11350080	4	-8.2	964.8	-973	-12	943	-899	47	41					44	53	50	38	67	39
NYC	2008	4	Tergat, Paul	5	M	02:13:10	7990	11505600	4	-8.2	964.8	-973	-12	943	-899	47	41					44	53	50	38	67	39
NYC	2008	5	Bouramdane, Abderrahime	12	M	02:13:33	8013	1.15387e+07	4	-8.2	964.8	-973	-12	943	-899	47	41					44	53	50	38	67	39
NYC	2008	6	Abdirahman, Abdi	6	M	02:14:17	8057	11602080	4	-8.2	964.8	-973	-12	943	-899	47	41					44	53	50	38	67	39
NYC	2008	7	Rohatinsky, Josh	16	M	02:14:23	8063	1.16107e+07	4	-8.2	964.8	-973	-12	943	-899	47	41					44	53	50	38	67	39
NYC	2008	8	Lehmkuhle, Jason	14	M	02:14:30	8070	11620800	4	-8.2	964.8	-973	-12	943	-899	47	41					44	53	50	38	67	39
NYC	2008	9	Rotich, Hosea	10	M	02:15:25	8125	1.17e+07	4	-8.2	964.8	-973	-12	943	-899	47	41					44	53	50	38	67	39
NYC	2008	10	Asmerom, Bolota	18	M	02:16:37	8197	1.18037e+07	4	-8.2	964.8	-973	-12	943	-899	47	41					44	53	50	38	67	39
NYC	2008	1	Radcliffe, Paula	F1	F	02:23:56	8636	12435840	4	-8.2	964.8	-973	-12	943	-899	47	41					44	53	50	38	67	39
NYC	2008	2	Petrova, Lyudmila	F40	F	02:25:43	8743	12589920	4	-8.2	964.8	-973	-12	943	-899	47	41					44	53	50	38	67	39
NYC	2008	3	Goucher, Kara	F7	F	02:25:53	8753	12604320	4	-8.2	964.8	-973	-12	943	-899	47	41					44	53	50	38	67	39
NYC	2008	4	Jeptoo, Rita	F5	F	02:27:49	8869	12771360	4	-8.2	964.8	-973	-12	943	-899	47	41					44	53	50	38	67	39
NYC	2008	5	Ndereba, Catherine	F3	F	02:29:14	8954	1.28938e+07	4	-8.2	964.8	-973	-12	943	-899	47	41					44	53	50	38	67	39
NYC	2008	6	Wami, Gete	F2	F	02:29:25	8965	1.29096e+07	4	-8.2	964.8	-973	-12	943	-899	47	41					44	53	50	38	67	39
NYC	2008	7	Tune, Dire	F4	F	02:29:28	8968	12913920	4	-8.2	964.8	-973	-12	943	-899	47	41					44	53	50	38	67	39
NYC	2008	8	Simon, Lidia	F9	F	02:30:04	9004	12965760	4	-8.2	964.8	-973	-12	943	-899	47	41					44	53	50	38	67	39
NYC	2008	9	Morgunova, Lyubov	F6	F	02:30:38	9038	13014720	4	-8.2	964.8	-973	-12	943	-899	47	41					44	53	50	38	67	39
NYC	2008	10	Mcgregor, Katie	F14	F	02:31:14	9074	13066560	4	-8.2	964.8	-973	-12	943	-899	47	41					44	53	50	38	67	39
NYC	2007	1	Lel, Martin	3	M	02:09:04	7744	11151360	3	-8.2	964.8	-973	-12	943	-899	55	47					50.5	48	56	45	65	31
NYC	2007	2	Goumri, Abderrahim	4	M	02:09:16	7756	1.11686e+07	3	-8.2	964.8	-973	-12	943	-899	55	47					50.5	48	56	45	65	31
NYC	2007	3	Ramaala, Hendrick	9	M	02:11:25	7885	11354400	3	-8.2	964.8	-973	-12	943	-899	55	47					50.5	48	56	45	65	31
NYC	2007	4	Baldini, Stefano	6	M	02:11:58	7918	1.14019e+07	3	-8.2	964.8	-973	-12	943	-899	55	47					50.5	48	56	45	65	31
NYC	2007	5	Kwambai, James	11	M	02:12:25	7945	11440800	3	-8.2	964.8	-973	-12	943	-899	55	47					50.5	48	56	45	65	31
NYC	2007	6	Pertile, Ruggero	14	M	02:13:01	7981	1.14926e+07	3	-8.2	964.8	-973	-12	943	-899	55	47					50.5	48	56	45	65	31
NYC	2007	7	Kiogora, Stephen	2	M	02:13:40	8020	11548800	3	-8.2	964.8	-973	-12	943	-899	55	47					50.5	48	56	45	65	31
NYC	2007	8	Gomes Dos Santos, Marilson	1	M	02:13:47	8027	11558880	3	-8.2	964.8	-973	-12	943	-899	55	47					50.5	48	56	45	65	31
NYC	2007	9	Kuzin, Aleksandr	10	M	02:14:01	8041	1.1579e+07	3	-8.2	964.8	-973	-12	943	-899	55	47					50.5	48	56	45	65	31
NYC	2007	10	Kipsang, William	8	M	02:15:32	8132	11710080	3	-8.2	964.8	-973	-12	943	-899	55	47					50.5	48	56	45	65	31
NYC	2007	1	Radcliffe, Paula	F2	F	02:23:09	8589	12368160	3	-8.2	964.8	-973	-12	943	-899	55	47					50.5	48	56	45	65	31
NYC	2007	2	Wami, Gete	F4	F	02:23:32	8612	12401280	3	-8.2	964.8	-973	-12	943	-899	55	47					50.5	48	56	45	65	31
NYC	2007	3	Prokopcuka, Jelena	F1	F	02:26:13	8773	12633120	3	-8.2	964.8	-973	-12	943	-899	55	47					50.5	48	56	45	65	31
NYC	2007	4	Grigoryeva, Lidiya	F5	F	02:28:37	8917	12840480	3	-8.2	964.8	-973	-12	943	-899	55	47					50.5	48	56	45	65	31
NYC	2007	5	Ndereba, Catherine	F3	F	02:29:08	8948	12885120	3	-8.2	964.8	-973	-12	943	-899	55	47					50.5	48	56	45	65	31
NYC	2007	6	Dryer, Elva	F10	F	02:35:15	9315	13413600	3	-8.2	964.8	-973	-12	943	-899	55	47					50.5	48	56	45	65	31
NYC	2007	7	Friedman, Robyn	F20	F	02:39:19	9559	13764960	3	-8.2	964.8	-973	-12	943	-899	55	47					50.5	48	56	45	65	31
NYC	2007	8	Loroupe, Tegla	F11	F	02:41:48	9708	13979520	3	-8.2	964.8	-973	-12	943	-899	55	47					50.5	48	56	45	65	31
NYC	2007	9	Christian, Melisa	F37	F	02:41:57	9717	13992480	3	-8.2	964.8	-973	-12	943	-899	55	47					50.5	48	56	45	65	31
NYC	2007	10	Begay, Alvina	F27	F	02:42:36	9756	14048640	3	-8.2	964.8	-973	-12	943	-899	55	47					50.5	48	56	45	65	31
NYC	2006	1	Gomes Dos Santos, Marilson	15	M	02:09:58	7798	1.12291e+07	2	-8.2	964.8	-973	-12	943	-899	47	37					43.5	49	50	37	64	34
NYC	2006	2	Kiogora, Stephen	20	M	02:10:06	7806	1.12406e+07	2	-8.2	964.8	-973	-12	943	-899	47	37					43.5	49	50	37	64	34
NYC	2006	3	Tergat, Paul	1	M	02:10:10	7810	1.12464e+07	2	-8.2	964.8	-973	-12	943	-899	47	37					43.5	49	50	37	64	34
NYC	2006	4	Yego, Daniel	13	M	02:10:34	7834	11280960	2	-8.2	964.8	-973	-12	943	-899	47	37					43.5	49	50	37	64	34
NYC	2006	5	Rop, Rodgers	5	M	02:11:24	7884	11352960	2	-8.2	964.8	-973	-12	943	-899	47	37					43.5	49	50	37	64	34
NYC	2006	6	Baldini, Stefano	4	M	02:11:33	7893	11365920	2	-8.2	964.8	-973	-12	943	-899	47	37					43.5	49	50	37	64	34
NYC	2006	7	Kipsang, William	6	M	02:11:54	7914	11396160	2	-8.2	964.8	-973	-12	943	-899	47	37					43.5	49	50	37	64	34
NYC	2006	8	Negussie, Hailu	11	M	02:12:12	7932	1.14221e+07	2	-8.2	964.8	-973	-12	943	-899	47	37					43.5	49	50	37	64	34
NYC	2006	9	Ramaala, Hendrick	2	M	02:13:04	7984	1.1497e+07	2	-8.2	964.8	-973	-12	943	-899	47	37					43.5	49	50	37	64	34
NYC	2006	10	Gilmore, Peter	17	M	02:13:13	7993	1.15099e+07	2	-8.2	964.8	-973	-12	943	-899	47	37					43.5	49	50	37	64	34
NYC	2006	1	Prokopcuka, Jelena	F1	F	02:25:05	8705	12535200	2	-8.2	964.8	-973	-12	943	-899	47	37					43.5	49	50	37	64	34
NYC	2006	2	Hladyr, Tatiana	F7	F	02:26:05	8765	12621600	2	-8.2	964.8	-973	-12	943	-899	47	37					43.5	49	50	37	64	34
NYC	2006	3	Ndereba, Catherine	F4	F	02:26:58	8818	12697920	2	-8.2	964.8	-973	-12	943	-899	47	37					43.5	49	50	37	64	34
NYC	2006	4	Jeptoo, Rita	F3	F	02:26:59	8819	12699360	2	-8.2	964.8	-973	-12	943	-899	47	37					43.5	49	50	37	64	34
NYC	2006	5	Grigoryeva, Lidiya	F8	F	02:27:21	8841	12731040	2	-8.2	964.8	-973	-12	943	-899	47	37					43.5	49	50	37	64	34
NYC	2006	6	Kastor, Deena	F2	F	02:27:54	8874	12778560	2	-8.2	964.8	-973	-12	943	-899	47	37					43.5	49	50	37	64	34
NYC	2006	7	Rillstone, Nina	F9	F	02:31:19	9079	13073760	2	-8.2	964.8	-973	-12	943	-899	47	37					43.5	49	50	37	64	34
NYC	2006	8	Kiplagat, Lornah	F6	F	02:32:31	9151	13177440	2	-8.2	964.8	-973	-12	943	-899	47	37					43.5	49	50	37	64	34
NYC	2006	9	Mcgregor, Katie	F11	F	02:32:36	9156	13184640	2	-8.2	964.8	-973	-12	943	-899	47	37					43.5	49	50	37	64	34
NYC	2006	10	Chepkemei, Susan	F5	F	02:32:45	9165	13197600	2	-8.2	964.8	-973	-12	943	-899	47	37					43.5	49	50	37	64	34
NYC	2005	1	Tergat, Paul	3	M	02:09:30	7770	11188800	1	-8.2	964.8	-973	-12	943	-899	66	70					61	80	69	53	100	60
NYC	2005	2	Ramaala, Hendrick	1	M	02:09:31	7771	1.11902e+07	1	-8.2	964.8	-973	-12	943	-899	66	70					61	80	69	53	100	60
NYC	2005	3	Keflezighi, Meb	2	M	02:09:56	7796	11226240	1	-8.2	964.8	-973	-12	943	-899	66	70					61	80	69	53	100	60
NYC	2005	4	Kipkoech Cheruiyot, Robert	23	M	02:11:01	7861	1.13198e+07	1	-8.2	964.8	-973	-12	943	-899	66	70					61	80	69	53	100	60
NYC	2005	5	Abdiraham, Abdihakim	14	M	02:11:24	7884	11352960	1	-8.2	964.8	-973	-12	943	-899	66	70					61	80	69	53	100	60
NYC	2005	6	Di Cecco, Alberico	22	M	02:11:33	7893	11365920	1	-8.2	964.8	-973	-12	943	-899	66	70					61	80	69	53	100	60
NYC	2005	7	Roethlin, Viktor	10	M	02:11:44	7904	11381760	1	-8.2	964.8	-973	-12	943	-899	66	70					61	80	69	53	100	60
NYC	2005	8	Wangai, Simon	60	M	02:13:19	7999	11518560	1	-8.2	964.8	-973	-12	943	-899	66	70					61	80	69	53	100	60
NYC	2005	9	Brown, Jon	11	M	02:13:29	8009	11532960	1	-8.2	964.8	-973	-12	943	-899	66	70					61	80	69	53	100	60
NYC	2005	10	Macharia, Isaac	28	M	02:14:21	8061	11607840	1	-8.2	964.8	-973	-12	943	-899	66	70					61	80	69	53	100	60
NYC	2005	1	Prokopcuka, Jelena	F5	F	02:24:41	8681	12500640	1	-8.2	964.8	-973	-12	943	-899	66	70					61	80	69	53	100	60
NYC	2005	2	Chepkemei, Susan	F2	F	02:24:55	8695	12520800	1	-8.2	964.8	-973	-12	943	-899	66	70					61	80	69	53	100	60
NYC	2005	3	Tulu, Derartu	F32	F	02:25:21	8721	12558240	1	-8.2	964.8	-973	-12	943	-899	66	70					61	80	69	53	100	60
NYC	2005	4	Kosgei, Salina	F15	F	02:25:30	8730	1.25712e+07	1	-8.2	964.8	-973	-12	943	-899	66	70					61	80	69	53	100	60
NYC	2005	5	Genovese, Bruna	F6	F	02:27:15	8835	12722400	1	-8.2	964.8	-973	-12	943	-899	66	70					61	80	69	53	100	60
NYC	2005	6	Petrova, Lyudmila	F9	F	02:27:21	8841	12731040	1	-8.2	964.8	-973	-12	943	-899	66	70					61	80	69	53	100	60
NYC	2005	7	Wami, Gete	F16	F	02:27:40	8860	12758400	1	-8.2	964.8	-973	-12	943	-899	66	70					61	80	69	53	100	60
NYC	2005	8	Grigoryeva, Lidiya	F12	F	02:27:48	8868	12769920	1	-8.2	964.8	-973	-12	943	-899	66	70					61	80	69	53	100	60
NYC	2005	9	Denisova, Lyubov	F3	F	02:28:18	8898	12813120	1	-8.2	964.8	-973	-12	943	-899	66	70					61	80	69	53	100	60
NYC	2005	10	Kiplagat, Lornah	F7	F	02:28:28	8908	12827520	1	-8.2	964.8	-973	-12	943	-899	66	70					61	80	69	53	100	60
BER	2014	1	Kimetto, Dennis	2	M	2:02:57	7377	1.06229e+07	10	0	253	-253	29	283	-254							53	67	64	42	94	40
BER	2014	2	Mutai, Emmanuel	3	M	2:03:13	7393	10645920	10	0	253	-253	29	283	-254							53	67	64	42	94	40
BER	2014	3	Kuma, Abera	12	M	2:05:56	7556	10880640	10	0	253	-253	29	283	-254							53	67	64	42	94	40
BER	2014	4	Kamworor, Geoffrey	8	M	2:06:39	7599	10942560	10	0	253	-253	29	283	-254							53	67	64	42	94	40
BER	2014	5	Kiptanui, Eliud	6	M	2:07:28	7648	1.10131e+07	10	0	253	-253	29	283	-254							53	67	64	42	94	40
BER	2014	6	Chepkwony, Frankline	7	M	2:07:35	7655	1.10232e+07	10	0	253	-253	29	283	-254							53	67	64	42	94	40
BER	2014	7	Matebo, Levy	5	M	2:08:33	7713	1.11067e+07	10	0	253	-253	29	283	-254							53	67	64	42	94	40
BER	2014	8	Kiptanui, Maswai	11	M	2:10:18	7818	11257920	10	0	253	-253	29	283	-254							53	67	64	42	94	40
BER	2014	9	Kebede, Tsegaye	4	M	2:10:27	7827	1.12709e+07	10	0	253	-253	29	283	-254							53	67	64	42	94	40
BER	2014	10	Tomaru, Kazuki	16	M	2:11:25	7885	11354400	10	0	253	-253	29	283	-254							53	67	64	42	94	40
BER	2014	1	Tsegaye, Tirfi	F3	F	2:20:18	8418	12121920	10	0	253	-253	29	283	-254							53	67	64	42	94	40
BER	2014	2	Tadese, Feyse	F2	F	2:20:27	8427	12134880	10	0	253	-253	29	283	-254							53	67	64	42	94	40
BER	2014	3	Flanagan, Shalane	F4	F	2:21:14	8474	12202560	10	0	253	-253	29	283	-254							53	67	64	42	94	40
BER	2014	4	Bekele, Tadelech	F15	F	2:23:02	8582	12358080	10	0	253	-253	29	283	-254							53	67	64	42	94	40
BER	2014	5	Afework, Abedech	F5	F	2:25:02	8702	12530880	10	0	253	-253	29	283	-254							53	67	64	42	94	40
BER	2014	6	Fukushi, Kayoko	F6	F	2:26:25	8785	12650400	10	0	253	-253	29	283	-254							53	67	64	42	94	40
BER	2014	7	Hahner, Anna	F7	F	2:26:44	8804	12677760	10	0	253	-253	29	283	-254							53	67	64	42	94	40
BER	2014	8	Melchor, Ines	F9	F	2:26:48	8808	12683520	10	0	253	-253	29	283	-254							53	67	64	42	94	40
BER	2014	9	Kalmer, Rene	F11	F	2:29:27	8967	12912480	10	0	253	-253	29	283	-254							53	67	64	42	94	40
BER	2014	10	Da Silva, Adriana	F10	F	2:38:05	9485	13658400	10	0	253	-253	29	283	-254							53	67	64	42	94	40
BER	2013	1	Kipsang, Wilson	2	M	2:03:23	7403	10660320	9	0	253	-253	29	283	-254							44.5	68.5	50	39	100	37
BER	2013	2	Kipchoge, Eliud	3	M	2:04:05	7445	10720800	9	0	253	-253	29	283	-254							44.5	68.5	50	39	100	37
BER	2013	3	Kipsang, Geoffrey	5	M	2:06:26	7586	10923840	9	0	253	-253	29	283	-254							44.5	68.5	50	39	100	37
BER	2013	4	Chemlany, Stephen Kwelio	9	M	2:07:44	7664	1.10362e+07	9	0	253	-253	29	283	-254							44.5	68.5	50	39	100	37
BER	2013	5	Kiptanui, Maswai	35	M	2:08:52	7732	11134080	9	0	253	-253	29	283	-254							44.5	68.5	50	39	100	37
BER	2013	6	Santos, Marilson	7	M	2:09:24	7764	11180160	9	0	253	-253	29	283	-254							44.5	68.5	50	39	100	37
BER	2013	7	Ishikawa, Suehiro	12	M	2:10:24	7824	11266560	9	0	253	-253	29	283	-254							44.5	68.5	50	39	100	37
BER	2013	8	Kobayashi, Koji	15	M	2:11:31	7891	1.1363e+07	9	0	253	-253	29	283	-254							44.5	68.5	50	39	100	37
BER	2013	9	Rui, Silva	42	M	2:12:16	7936	11427840	9	0	253	-253	29	283	-254							44.5	68.5	50	39	100	37
BER	2013	10	Jisa, Sisay	6	M	2:12:17	7937	1.14293e+07	9	0	253	-253	29	283	-254							44.5	68.5	50	39	100	37
BER	2013	1	Kiplagat, Florence	F3	F	2:21:13	8473	1.22011e+07	9	0	253	-253	29	283	-254							44.5	68.5	50	39	100	37
BER	2013	2	Cherop, Sharon	F6	F	2:22:28	8548	12309120	9	0	253	-253	29	283	-254							44.5	68.5	50	39	100	37
BER	2013	3	Mikitenko, Irina	F2	F	2:24:54	8694	12519360	9	0	253	-253	29	283	-254							44.5	68.5	50	39	100	37
BER	2013	4	Kiprop, Helah	F15	F	2:28:02	8882	12790080	9	0	253	-253	29	283	-254							44.5	68.5	50	39	100	37
BER	2013	5	Davila, Desiree	F5	F	2:29:15	8955	12895200	9	0	253	-253	29	283	-254							44.5	68.5	50	39	100	37
BER	2013	6	Rosa, Vianey	F12279	F	2:32:35	9155	13183200	9	0	253	-253	29	283	-254							44.5	68.5	50	39	100	37
BER	2013	7	Hayakawa, Eri	F9	F	2:37:45	9465	1.36296e+07	9	0	253	-253	29	283	-254							44.5	68.5	50	39	100	37
BER	2013	8	Stöcker, Nina	F18	F	2:37:46	9466	13631040	9	0	253	-253	29	283	-254							44.5	68.5	50	39	100	37
BER	2013	9	Lee, Lizzi	F17	F	2:38:09	9489	13664160	9	0	253	-253	29	283	-254							44.5	68.5	50	39	100	37
BER	2013	10	Gutierrez, Maria Yolanda	F10268	F	2:38:18	9498	13677120	9	0	253	-253	29	283	-254							44.5	68.5	50	39	100	37
BER	2012	1	Mutai, Geoffrey	2	M	2:04:15	7455	10735200	8	0	253	-253	29	283	-254							49.5	65.5	55	44	93	38
BER	2012	2	Kimetto, Dennis	21	M	2:04:16	7456	10736640	8	0	253	-253	29	283	-254							49.5	65.5	55	44	93	38
BER	2012	3	Kipsang, Geoffrey	20	M	2:06:12	7572	10903680	8	0	253	-253	29	283	-254							49.5	65.5	55	44	93	38
BER	2012	4	Kamakya, Nicholas	4	M	2:08:28	7708	1.10995e+07	8	0	253	-253	29	283	-254							49.5	65.5	55	44	93	38
BER	2012	5	Keiyo, Josphat	15	M	2:08:41	7721	11118240	8	0	253	-253	29	283	-254							49.5	65.5	55	44	93	38
BER	2012	6	Jepkopol, Josphat	66	M	2:08:44	7724	1.11226e+07	8	0	253	-253	29	283	-254							49.5	65.5	55	44	93	38
BER	2012	7	Maiyo, Jonathan	3	M	2:09:19	7759	11172960	8	0	253	-253	29	283	-254							49.5	65.5	55	44	93	38
BER	2012	8	Kiptanui, Eliud	22	M	2:09:59	7799	1.12306e+07	8	0	253	-253	29	283	-254							49.5	65.5	55	44	93	38
BER	2012	9	Keny, Felix	5	M	2:10:22	7822	11263680	8	0	253	-253	29	283	-254							49.5	65.5	55	44	93	38
BER	2012	10	Fujiwara, Masakazu	7	M	2:11:31	7891	1.1363e+07	8	0	253	-253	29	283	-254							49.5	65.5	55	44	93	38
BER	2012	1	Kebede, Aberu	F2	F	2:20:30	8430	12139200	8	0	253	-253	29	283	-254							49.5	65.5	55	44	93	38
BER	2012	2	Tsegaye, Tirfi	F16	F	2:21:19	8479	12209760	8	0	253	-253	29	283	-254							49.5	65.5	55	44	93	38
BER	2012	3	Shurhno, Olena	F8	F	2:23:32	8612	12401280	8	0	253	-253	29	283	-254							49.5	65.5	55	44	93	38
BER	2012	4	Chepchirchir, Flomena	F5	F	2:24:56	8696	12522240	8	0	253	-253	29	283	-254							49.5	65.5	55	44	93	38
BER	2012	5	Tola, Fate	F9	F	2:25:14	8714	12548160	8	0	253	-253	29	283	-254							49.5	65.5	55	44	93	38
BER	2012	6	Biktimirova, Alevtina	F7	F	2:28:45	8925	12852000	8	0	253	-253	29	283	-254							49.5	65.5	55	44	93	38
BER	2012	7	Chepkwony, Caroline	F15	F	2:30:34	9034	13008960	8	0	253	-253	29	283	-254							49.5	65.5	55	44	93	38
BER	2012	8	Hahner, Anna	F12	F	2:30:37	9037	13013280	8	0	253	-253	29	283	-254							49.5	65.5	55	44	93	38
BER	2012	9	Samuels, Sonia	F14	F	2:30:56	9056	13040640	8	0	253	-253	29	283	-254							49.5	65.5	55	44	93	38
BER	2012	10	Biruktayit, Degefa	F10	F	2:33:27	9207	13258080	8	0	253	-253	29	283	-254							49.5	65.5	55	44	93	38
BER	2011	1	Makau, Patrick	1	M	2:03:38	7418	1.06819e+07	7	0	253	-253	29	283	-254							59.5	66.5	71	48	93	40
BER	2011	2	Kwelio Chemlany, Stephen	87	M	2:07:55	7675	1.1052e+07	7	0	253	-253	29	283	-254							59.5	66.5	71	48	93	40
BER	2011	3	Kimaiyo, Edwin	11	M	2:09:50	7790	1.12176e+07	7	0	253	-253	29	283	-254							59.5	66.5	71	48	93	40
BER	2011	4	Limo, Felix	3	M	2:10:38	7838	1.12867e+07	7	0	253	-253	29	283	-254							59.5	66.5	71	48	93	40
BER	2011	5	Overall, Scott	67	M	2:10:55	7855	1.13112e+07	7	0	253	-253	29	283	-254							59.5	66.5	71	48	93	40
BER	2011	6	Serrano, Ricardo	65	M	2:13:32	8012	11537280	7	0	253	-253	29	283	-254							59.5	66.5	71	48	93	40
BER	2011	7	Nimo, Pedro	15	M	2:13:34	8014	1.15402e+07	7	0	253	-253	29	283	-254							59.5	66.5	71	48	93	40
BER	2011	8	Munyutu, Simon	7	M	2:14:20	8060	1.16064e+07	7	0	253	-253	29	283	-254							59.5	66.5	71	48	93	40
BER	2011	9	El Himer, Driss	4	M	2:14:46	8086	1.16438e+07	7	0	253	-253	29	283	-254							59.5	66.5	71	48	93	40
BER	2011	10	Ramaala, Hendrick	5	M	2:16:00	8160	11750400	7	0	253	-253	29	283	-254							59.5	66.5	71	48	93	40
BER	2011	1	Kiplagat, Florence	F11	F	2:19:44	8384	12072960	7	0	253	-253	29	283	-254							59.5	66.5	71	48	93	40
BER	2011	2	Mikitenko, Irina	F3	F	2:22:18	8538	12294720	7	0	253	-253	29	283	-254							59.5	66.5	71	48	93	40
BER	2011	3	Radcliffe, Paula	F2	F	2:23:46	8626	1.24214e+07	7	0	253	-253	29	283	-254							59.5	66.5	71	48	93	40
BER	2011	4	Habtamu, Atsede	F10	F	2:24:25	8665	12477600	7	0	253	-253	29	283	-254							59.5	66.5	71	48	93	40
BER	2011	5	Petrova, Tatyana	F6	F	2:25:01	8701	12529440	7	0	253	-253	29	283	-254							59.5	66.5	71	48	93	40
BER	2011	6	Incerti, Anna	F9	F	2:25:32	8732	12574080	7	0	253	-253	29	283	-254							59.5	66.5	71	48	93	40
BER	2011	7	Console, Rosaria	F8	F	2:26:10	8770	12628800	7	0	253	-253	29	283	-254							59.5	66.5	71	48	93	40
BER	2011	8	Straneo, Valeria	F26	F	2:26:33	8793	12661920	7	0	253	-253	29	283	-254							59.5	66.5	71	48	93	40
BER	2011	9	Okubo, Eri	F16	F	2:28:49	8929	12857760	7	0	253	-253	29	283	-254							59.5	66.5	71	48	93	40
BER	2011	10	Boonstra, Miranda	F12	F	2:29:23	8963	12906720	7	0	253	-253	29	283	-254							59.5	66.5	71	48	93	40
BER	2010	1	Makau, Patrick	2	M	02:05:08	7508	1.08115e+07	6	0	253	-253	29	283	-254							52	97	53	51	100	94
BER	2010	2	Mutai, Geoffrey	3	M	02:05:10	7510	1.08144e+07	6	0	253	-253	29	283	-254							52	97	53	51	100	94
BER	2010	3	Worku, Bazu	6	M	02:05:25	7525	1.0836e+07	6	0	253	-253	29	283	-254							52	97	53	51	100	94
BER	2010	4	Tsegay, Yemane	8	M	02:07:52	7672	1.10477e+07	6	0	253	-253	29	283	-254							52	97	53	51	100	94
BER	2010	5	Kiptanui, Eliud	5	M	02:08:05	7685	1.10664e+07	6	0	253	-253	29	283	-254							52	97	53	51	100	94
BER	2010	6	Kipyego, Bernard	10	M	02:08:50	7730	1.11312e+07	6	0	253	-253	29	283	-254							52	97	53	51	100	94
BER	2010	7	Abraham, Tadese	17	M	02:09:24	7764	11180160	6	0	253	-253	29	283	-254							52	97	53	51	100	94
BER	2010	8	Yegon, Gilbert	7	M	02:10:34	7834	11280960	6	0	253	-253	29	283	-254							52	97	53	51	100	94
BER	2010	9	Fujiwara, Masakazu	11	M	02:12:00	7920	1.14048e+07	6	0	253	-253	29	283	-254							52	97	53	51	100	94
BER	2010	10	Bat-Ochir	26	M	02:12:42	7962	1.14653e+07	6	0	253	-253	29	283	-254							52	97	53	51	100	94
BER	2010	1	Kebede, Aberu	F3	F	02:23:58	8638	12438720	6	0	253	-253	29	283	-254							52	97	53	51	100	94
BER	2010	2	Bekele, Bezunesh	F2	F	02:24:58	8698	12525120	6	0	253	-253	29	283	-254							52	97	53	51	100	94
BER	2010	3	Morimoto, Tomo	F4	F	02:26:10	8770	12628800	6	0	253	-253	29	283	-254							52	97	53	51	100	94
BER	2010	4	Mockenhaupt, Sabrina	F5	F	02:26:21	8781	1.26446e+07	6	0	253	-253	29	283	-254							52	97	53	51	100	94
BER	2010	5	Burkovska, Olena	F9	F	02:28:31	8911	12831840	6	0	253	-253	29	283	-254							52	97	53	51	100	94
BER	2010	6	Pirtea, Adriana	F7	F	02:30:15	9015	12981600	6	0	253	-253	29	283	-254							52	97	53	51	100	94
BER	2010	7	Da Silva, Adriana	F16	F	02:32:30	9150	13176000	6	0	253	-253	29	283	-254							52	97	53	51	100	94
BER	2010	8	Maxwell, Tanith	F13	F	02:32:33	9153	13180320	6	0	253	-253	29	283	-254							52	97	53	51	100	94
BER	2010	9	Stublic, Lisa	F21	F	02:33:42	9222	13279680	6	0	253	-253	29	283	-254							52	97	53	51	100	94
BER	2010	10	Gortel, Agnieszka	F15	F	02:34:47	9287	13373280	6	0	253	-253	29	283	-254							52	97	53	51	100	94
BER	2009	1	Gebrselassie, Haile	1	M	02:06:08	7568	10897920	5	0	253	-253	29	283	-254							63.5	64	77	50	100	28
BER	2009	2	Kiprop, Francis	6	M	02:07:04	7624	10978560	5	0	253	-253	29	283	-254							63.5	64	77	50	100	28
BER	2009	3	Terfa, Negari	13	M	02:07:41	7661	1.10318e+07	5	0	253	-253	29	283	-254							63.5	64	77	50	100	28
BER	2009	4	Debele Tulu, Dereje	10	M	02:09:41	7781	11204640	5	0	253	-253	29	283	-254							63.5	64	77	50	100	28
BER	2009	5	Kering, Alfred	11	M	02:09:52	7792	11220480	5	0	253	-253	29	283	-254							63.5	64	77	50	100	28
BER	2009	6	Assefa, Girma	42	M	02:09:58	7798	1.12291e+07	5	0	253	-253	29	283	-254							63.5	64	77	50	100	28
BER	2009	7	Wondimu, Eshetu	7	M	02:12:28	7948	1.14451e+07	5	0	253	-253	29	283	-254							63.5	64	77	50	100	28
BER	2009	8	Fujita, Atsushi	4	M	02:12:54	7974	1.14826e+07	5	0	253	-253	29	283	-254							63.5	64	77	50	100	28
BER	2009	9	Takahashi, Kensuke	15	M	02:13:00	7980	11491200	5	0	253	-253	29	283	-254							63.5	64	77	50	100	28
BER	2009	10	Nyasango, Cuthbert	40	M	02:13:19	7999	11518560	5	0	253	-253	29	283	-254							63.5	64	77	50	100	28
BER	2009	1	Besuye, Atsede Habtamu	F3	F	02:24:47	8687	12509280	5	0	253	-253	29	283	-254							63.5	64	77	50	100	28
BER	2009	2	Skvortsova, Silvia	F6	F	02:26:24	8784	12648960	5	0	253	-253	29	283	-254							63.5	64	77	50	100	28
BER	2009	3	Daska, Mamitu	F30	F	02:26:38	8798	12669120	5	0	253	-253	29	283	-254							63.5	64	77	50	100	28
BER	2009	4	Console, Rosaria	F8	F	02:26:45	8805	12679200	5	0	253	-253	29	283	-254							63.5	64	77	50	100	28
BER	2009	5	Getaneh, Genet	F5	F	02:27:09	8829	12713760	5	0	253	-253	29	283	-254							63.5	64	77	50	100	28
BER	2009	6	Malot, Leah	F12	F	02:29:17	8957	12898080	5	0	253	-253	29	283	-254							63.5	64	77	50	100	28
BER	2009	7	Aryasova, Tatiana	F9	F	02:32:17	9137	1.31573e+07	5	0	253	-253	29	283	-254							63.5	64	77	50	100	28
BER	2009	8	Nyetipei, Jacqueline	F31	F	02:34:16	9256	13328640	5	0	253	-253	29	283	-254							63.5	64	77	50	100	28
BER	2009	9	Neuenschwander, Maja	F16	F	02:35:44	9344	13455360	5	0	253	-253	29	283	-254							63.5	64	77	50	100	28
BER	2009	10	Haining, Hayley	F10	F	02:36:08	9368	13489920	5	0	253	-253	29	283	-254							63.5	64	77	50	100	28
BER	2008	1	Gebrselassie, Haile	1	M	02:03:59	7439	1.07122e+07	4	0	253	-253	29	283	-254							55	69	64	46	93	45
BER	2008	2	Kwambai, James	10	M	02:05:36	7536	1.08518e+07	4	0	253	-253	29	283	-254							55	69	64	46	93	45
BER	2008	3	Kamathi, Charles	2	M	02:07:48	7668	11041920	4	0	253	-253	29	283	-254							55	69	64	46	93	45
BER	2008	4	Kipchumba, Mariko	97	M	02:09:03	7743	1.11499e+07	4	0	253	-253	29	283	-254							55	69	64	46	93	45
BER	2008	5	Ademasu, Mesfin	9	M	02:12:02	7922	1.14077e+07	4	0	253	-253	29	283	-254							55	69	64	46	93	45
BER	2008	6	Ngolepus, Joseph	5	M	02:12:07	7927	11414880	4	0	253	-253	29	283	-254							55	69	64	46	93	45
BER	2008	7	Jitsui, Kenjiro	7	M	02:12:48	7968	11473920	4	0	253	-253	29	283	-254							55	69	64	46	93	45
BER	2008	8	Suwa, Toshinari	4	M	02:13:04	7984	1.1497e+07	4	0	253	-253	29	283	-254							55	69	64	46	93	45
BER	2008	9	Cierpinski, Falk	21	M	02:13:30	8010	11534400	4	0	253	-253	29	283	-254							55	69	64	46	93	45
BER	2008	10	Kiprop, Francis	6	M	02:14:30	8070	11620800	4	0	253	-253	29	283	-254							55	69	64	46	93	45
BER	2008	1	Mikitenko, Irina	F2	F	02:19:19	8359	12036960	4	0	253	-253	29	283	-254							55	69	64	46	93	45
BER	2008	2	Magarsa, Askale Tafa	F4	F	02:21:31	8491	12227040	4	0	253	-253	29	283	-254							55	69	64	46	93	45
BER	2008	3	Kirop, Helena	F3	F	02:25:01	8701	12529440	4	0	253	-253	29	283	-254							55	69	64	46	93	45
BER	2008	4	Cheruiyot, Rose	F5	F	02:26:25	8785	12650400	4	0	253	-253	29	283	-254							55	69	64	46	93	45
BER	2008	5	Vigovskaya, Gulnara	F7	F	02:30:03	9003	12964320	4	0	253	-253	29	283	-254							55	69	64	46	93	45
BER	2008	6	Deriba, Shuru	F11	F	02:31:20	9080	13075200	4	0	253	-253	29	283	-254							55	69	64	46	93	45
BER	2008	7	Lewandoswka, Edyta	F15	F	02:33:00	9180	13219200	4	0	253	-253	29	283	-254							55	69	64	46	93	45
BER	2008	8	Kimuria, Evelyne	F17	F	02:35:53	9353	1.34683e+07	4	0	253	-253	29	283	-254							55	69	64	46	93	45
BER	2008	9	Cirlan, Daniela	F20	F	02:36:18	9378	13504320	4	0	253	-253	29	283	-254							55	69	64	46	93	45
BER	2008	10	Balciunaite, Zivile	F6	F	02:36:40	9400	13536000	4	0	253	-253	29	283	-254							55	69	64	46	93	45
BER	2007	1	Gebrselassie, Haile	1	M	02:04:26	7466	10751040	3	0	253	-253	29	283	-254							56.5	80	60	53	88	72
BER	2007	2	Kirui, Abel	19	M	02:06:51	7611	10959840	3	0	253	-253	29	283	-254							56.5	80	60	53	88	72
BER	2007	3	Kipsang, Salim	10	M	02:07:29	7649	11014560	3	0	253	-253	29	283	-254							56.5	80	60	53	88	72
BER	2007	4	Manyim, Philip	6	M	02:08:01	7681	11060640	3	0	253	-253	29	283	-254							56.5	80	60	53	88	72
BER	2007	5	Adimasu, Mesfin	20	M	02:09:49	7789	11216160	3	0	253	-253	29	283	-254							56.5	80	60	53	88	72
BER	2007	6	Troop, Lee	12	M	02:10:31	7831	1.12766e+07	3	0	253	-253	29	283	-254							56.5	80	60	53	88	72
BER	2007	7	Sowa, Arkadiusz	30	M	02:12:00	7920	1.14048e+07	3	0	253	-253	29	283	-254							56.5	80	60	53	88	72
BER	2007	8	Kahugu, Joseph	9	M	02:12:08	7928	11416320	3	0	253	-253	29	283	-254							56.5	80	60	53	88	72
BER	2007	9	Seto, Tomohiro	70	M	02:12:21	7941	11435040	3	0	253	-253	29	283	-254							56.5	80	60	53	88	72
BER	2007	10	Caceres, Ignacio	74	M	02:12:46	7966	11471040	3	0	253	-253	29	283	-254							56.5	80	60	53	88	72
BER	2007	1	Tsegaye, Tirfi	F3	F	02:20:18	8418	12121920	3	0	253	-253	29	283	-254							56.5	80	60	53	88	72
BER	2007	2	Tadese, Feyse	F2	F	02:20:27	8427	12134880	3	0	253	-253	29	283	-254							56.5	80	60	53	88	72
BER	2007	3	Flanagan, Shalane	F4	F	02:21:14	8474	12202560	3	0	253	-253	29	283	-254							56.5	80	60	53	88	72
BER	2007	4	Bekele, Tadelech	F15	F	02:23:02	8582	12358080	3	0	253	-253	29	283	-254							56.5	80	60	53	88	72
BER	2007	5	Afework, Abedech	F5	F	02:25:02	8702	12530880	3	0	253	-253	29	283	-254							56.5	80	60	53	88	72
BER	2007	6	Fukushi, Kayoko	F6	F	02:26:25	8785	12650400	3	0	253	-253	29	283	-254							56.5	80	60	53	88	72
BER	2007	7	Hahner, Anna	F7	F	02:26:44	8804	12677760	3	0	253	-253	29	283	-254							56.5	80	60	53	88	72
BER	2007	8	Melchor, Ines	F9	F	02:26:48	8808	12683520	3	0	253	-253	29	283	-254							56.5	80	60	53	88	72
BER	2007	9	Kalmer, Rene	F11	F	02:29:27	8967	12912480	3	0	253	-253	29	283	-254							56.5	80	60	53	88	72
BER	2007	10	Da Silva, Adriana	F10	F	02:38:05	9485	13658400	3	0	253	-253	29	283	-254							56.5	80	60	53	88	72
BER	2006	1	Gebrselassie, Haile	3	M	02:05:56	7556	10880640	2	0	253	-253	29	283	-254							68.5	55.5	80	57	77	34
BER	2006	2	Shentema, Gudisa	12	M	02:10:43	7843	11293920	2	0	253	-253	29	283	-254							68.5	55.5	80	57	77	34
BER	2006	3	Umeki, Kurao	14	M	02:13:43	8023	11553120	2	0	253	-253	29	283	-254							68.5	55.5	80	57	77	34
BER	2006	4	Yae, Terefe	19	M	02:15:05	8105	11671200	2	0	253	-253	29	283	-254							68.5	55.5	80	57	77	34
BER	2006	5	Ezzobayry, Ahmed	21	M	02:15:29	8129	1.17058e+07	2	0	253	-253	29	283	-254							68.5	55.5	80	57	77	34
BER	2006	6	El Himer, Driss	4	M	02:16:44	8204	11813760	2	0	253	-253	29	283	-254							68.5	55.5	80	57	77	34
BER	2006	7	Mokamba, Ombeche	28	M	02:17:34	8254	11885760	2	0	253	-253	29	283	-254							68.5	55.5	80	57	77	34
BER	2006	8	Koech, Jackson	8	M	02:17:42	8262	11897280	2	0	253	-253	29	283	-254							68.5	55.5	80	57	77	34
BER	2006	9	Kirui, Abel	100	M	02:17:47	8267	11904480	2	0	253	-253	29	283	-254							68.5	55.5	80	57	77	34
BER	2006	10	Donatien, Buzinggo	30160	M	02:19:25	8365	12045600	2	0	253	-253	29	283	-254							68.5	55.5	80	57	77	34
BER	2006	1	Wami, Gete	F2	F	02:21:34	8494	12231360	2	0	253	-253	29	283	-254							68.5	55.5	80	57	77	34
BER	2006	2	Kosgei, Salina	F3	F	02:23:22	8602	12386880	2	0	253	-253	29	283	-254							68.5	55.5	80	57	77	34
BER	2006	3	Drybulska, Monica	F11	F	02:30:12	9012	12977280	2	0	253	-253	29	283	-254							68.5	55.5	80	57	77	34
BER	2006	4	Gigi, Asha	F4	F	02:32:32	9152	13178880	2	0	253	-253	29	283	-254							68.5	55.5	80	57	77	34
BER	2006	5	Narlock, Marcia	F12	F	02:35:28	9328	13432320	2	0	253	-253	29	283	-254							68.5	55.5	80	57	77	34
BER	2006	6	Kraus, Melanie	F9	F	02:35:37	9337	13445280	2	0	253	-253	29	283	-254							68.5	55.5	80	57	77	34
BER	2006	7	Gemechu, Shitaye	F6	F	02:35:56	9356	13472640	2	0	253	-253	29	283	-254							68.5	55.5	80	57	77	34
BER	2006	8	Zekiros, Adanech	F8	F	02:36:48	9408	13547520	2	0	253	-253	29	283	-254							68.5	55.5	80	57	77	34
BER	2006	9	Aboulachen, Mounia	F19	F	02:38:55	9535	13730400	2	0	253	-253	29	283	-254							68.5	55.5	80	57	77	34
BER	2006	10	Ashebir, Alem	F21	F	02:41:27	9687	13949280	2	0	253	-253	29	283	-254							68.5	55.5	80	57	77	34
BER	2005	1	Manyim, Philip	10	M	02:07:41	7661	1.10318e+07	1	0	253	-253	29	283	-254							63	75	73	53	100	50
BER	2005	2	Chebet, Peter	11	M	02:08:58	7738	1.11427e+07	1	0	253	-253	29	283	-254							63	75	73	53	100	50
BER	2005	3	Koech, Jackson	9	M	02:09:07	7747	11155680	1	0	253	-253	29	283	-254							63	75	73	53	100	50
BER	2005	4	Chelanga, Joshua	3	M	02:09:10	7750	11160000	1	0	253	-253	29	283	-254							63	75	73	53	100	50
BER	2005	5	Ngolepus, Joseph	8	M	02:10:10	7810	1.12464e+07	1	0	253	-253	29	283	-254							63	75	73	53	100	50
BER	2005	6	Mola, Shimeles	17	M	02:10:11	7811	11247840	1	0	253	-253	29	283	-254							63	75	73	53	100	50
BER	2005	7	Rotich, Michael	4	M	02:10:53	7853	1.13083e+07	1	0	253	-253	29	283	-254							63	75	73	53	100	50
BER	2005	8	Letherby, Andrew	25	M	02:11:42	7902	1.13789e+07	1	0	253	-253	29	283	-254							63	75	73	53	100	50
BER	2005	9	da Silva, Romulo	22	M	02:12:03	7923	11409120	1	0	253	-253	29	283	-254							63	75	73	53	100	50
BER	2005	10	Yae, Terefe	30	M	02:12:07	7927	11414880	1	0	253	-253	29	283	-254							63	75	73	53	100	50
BER	2005	1	Noguchi, Mizuki	F2	F	02:19:12	8352	12026880	1	0	253	-253	29	283	-254							63	75	73	53	100	50
BER	2005	2	Zaituc, Luminita	F5	F	02:27:34	8854	12749760	1	0	253	-253	29	283	-254							63	75	73	53	100	50
BER	2005	3	Tafa, Asale	F12	F	02:28:27	8907	12826080	1	0	253	-253	29	283	-254							63	75	73	53	100	50
BER	2005	4	Kraus, Melanie	F7	F	02:34:23	9263	13338720	1	0	253	-253	29	283	-254							63	75	73	53	100	50
BER	2005	5	Tola, Worknesh	F4	F	02:35:32	9332	13438080	1	0	253	-253	29	283	-254							63	75	73	53	100	50
BER	2005	6	Crombie-Hicks, Shona	F20	F	02:38:42	9522	13711680	1	0	253	-253	29	283	-254							63	75	73	53	100	50
BER	2005	7	Aagaard, Anne-Mette	F6613	F	02:38:44	9524	13714560	1	0	253	-253	29	283	-254							63	75	73	53	100	50
BER	2005	8	Rahm, Anna	F15	F	02:39:31	9571	13782240	1	0	253	-253	29	283	-254							63	75	73	53	100	50
BER	2005	9	Gradwohl, Eva Maria	F16	F	02:39:51	9591	13811040	1	0	253	-253	29	283	-254							63	75	73	53	100	50
BER	2005	10	Draskau-Petersson, Jess	F7124	F	02:42:01	9721	13998240	1	0	253	-253	29	283	-254							63	75	73	53	100	50
LON	2014	1	Kipsang, Wilson	2	M	02:04:29	7469	1.07554e+07	10	-107.6	450.8	-558.4	-102	1465	-1567	54	50					59	78	72	46	100	56
LON	2014	2	Biwott, Stanley	8	M	02:04:55	7495	1.07928e+07	10	-107.6	450.8	-558.4	-102	1465	-1567	54	50					59	78	72	46	100	56
LON	2014	3	Kebede, Tsegaye	1	M	02:06:30	7590	1.09296e+07	10	-107.6	450.8	-558.4	-102	1465	-1567	54	50					59	78	72	46	100	56
LON	2014	4	Abshero, Ayele	5	M	02:06:31	7591	10931040	10	-107.6	450.8	-558.4	-102	1465	-1567	54	50					59	78	72	46	100	56
LON	2014	5	Mekonnen, Tsegaye	6	M	02:08:06	7686	1.10678e+07	10	-107.6	450.8	-558.4	-102	1465	-1567	54	50					59	78	72	46	100	56
LON	2014	6	Mutai, Geoffrey	4	M	02:08:18	7698	1.10851e+07	10	-107.6	450.8	-558.4	-102	1465	-1567	54	50					59	78	72	46	100	56
LON	2014	7	Mutai, Emmanuel	3	M	02:08:19	7699	11086560	10	-107.6	450.8	-558.4	-102	1465	-1567	54	50					59	78	72	46	100	56
LON	2014	8	Farah, Mo	26	M	02:08:21	7701	11089440	10	-107.6	450.8	-558.4	-102	1465	-1567	54	50					59	78	72	46	100	56
LON	2014	9	Lilesa, Feyisa	7	M	02:08:26	7706	11096640	10	-107.6	450.8	-558.4	-102	1465	-1567	54	50					59	78	72	46	100	56
LON	2014	10	Vail, Ryan	18	M	02:10:57	7857	11314080	10	-107.6	450.8	-558.4	-102	1465	-1567	54	50					59	78	72	46	100	56
LON	2014	1	Kiplagat, Edna	104	F	02:20:21	8421	1.21262e+07	10	-107.6	450.8	-558.4	-102	1465	-1567	54	50					59	78	72	46	100	56
LON	2014	2	Kiplagat, Florence	103	F	02:20:24	8424	1.21306e+07	10	-107.6	450.8	-558.4	-102	1465	-1567	54	50					59	78	72	46	100	56
LON	2014	3	Dibaba, Tirunesh	115	F	02:20:35	8435	12146400	10	-107.6	450.8	-558.4	-102	1465	-1567	54	50					59	78	72	46	100	56
LON	2014	4	Tadese, Feyse	106	F	02:21:42	8502	12242880	10	-107.6	450.8	-558.4	-102	1465	-1567	54	50					59	78	72	46	100	56
LON	2014	5	Kebede, Aberu	105	F	02:23:21	8601	12385440	10	-107.6	450.8	-558.4	-102	1465	-1567	54	50					59	78	72	46	100	56
LON	2014	6	Augusto, Jessica	108	F	02:24:25	8665	12477600	10	-107.6	450.8	-558.4	-102	1465	-1567	54	50					59	78	72	46	100	56
LON	2014	7	Gamera-Shmyrko, Tetyana	107	F	02:25:30	8730	1.25712e+07	10	-107.6	450.8	-558.4	-102	1465	-1567	54	50					59	78	72	46	100	56
LON	2014	8	Felix, Ana Dulce	110	F	02:26:46	8806	12680640	10	-107.6	450.8	-558.4	-102	1465	-1567	54	50					59	78	72	46	100	56
LON	2014	9	Gelana, Tiki	102	F	02:26:58	8818	12697920	10	-107.6	450.8	-558.4	-102	1465	-1567	54	50					59	78	72	46	100	56
LON	2014	10	Kovalenko, Liudmyla	117	F	02:31:31	9091	13091040	10	-107.6	450.8	-558.4	-102	1465	-1567	54	50					59	78	72	46	100	56
LON	2013	1	Kebede, Tsegaye	5	M	02:06:04	7564	1.08922e+07	9	-107.6	450.8	-558.4	-102	1465	-1567	50	55					43.5	39	54	33	59	19
LON	2013	2	Mutai, Emmanuel	6	M	02:06:33	7593	1.09339e+07	9	-107.6	450.8	-558.4	-102	1465	-1567	50	55					43.5	39	54	33	59	19
LON	2013	3	Abshero, Ayele	4	M	02:06:57	7617	10968480	9	-107.6	450.8	-558.4	-102	1465	-1567	50	55					43.5	39	54	33	59	19
LON	2013	4	Lilesa, Feyisa	7	M	02:07:46	7666	11039040	9	-107.6	450.8	-558.4	-102	1465	-1567	50	55					43.5	39	54	33	59	19
LON	2013	5	Kipsang, Wilson	1	M	02:07:47	7667	1.10405e+07	9	-107.6	450.8	-558.4	-102	1465	-1567	50	55					43.5	39	54	33	59	19
LON	2013	6	Kiprotch, Stephen	12	M	02:08:05	7685	1.10664e+07	9	-107.6	450.8	-558.4	-102	1465	-1567	50	55					43.5	39	54	33	59	19
LON	2013	7	Asmerom, Yared	13	M	02:08:22	7702	1.10909e+07	9	-107.6	450.8	-558.4	-102	1465	-1567	50	55					43.5	39	54	33	59	19
LON	2013	8	Biwott, Stanley	9	M	02:08:39	7719	1.11154e+07	9	-107.6	450.8	-558.4	-102	1465	-1567	50	55					43.5	39	54	33	59	19
LON	2013	9	Chani, Hafid	19	M	02:09:11	7751	11161440	9	-107.6	450.8	-558.4	-102	1465	-1567	50	55					43.5	39	54	33	59	19
LON	2013	10	Lamdassem, Ayad	22	M	02:09:28	7768	1.11859e+07	9	-107.6	450.8	-558.4	-102	1465	-1567	50	55					43.5	39	54	33	59	19
LON	2013	1	Jeptoo, Priscah	107	F	02:20:15	8415	12117600	9	-107.6	450.8	-558.4	-102	1465	-1567	50	55					43.5	39	54	33	59	19
LON	2013	2	Kiplagat, Edna	106	F	02:21:32	8492	1.22285e+07	9	-107.6	450.8	-558.4	-102	1465	-1567	50	55					43.5	39	54	33	59	19
LON	2013	3	Akaba, Yukiko	110	F	02:24:43	8683	12503520	9	-107.6	450.8	-558.4	-102	1465	-1567	50	55					43.5	39	54	33	59	19
LON	2013	4	Baysa, Atsede	109	F	02:25:14	8714	12548160	9	-107.6	450.8	-558.4	-102	1465	-1567	50	55					43.5	39	54	33	59	19
LON	2013	5	Melkamu, Meselech	108	F	02:25:46	8746	12594240	9	-107.6	450.8	-558.4	-102	1465	-1567	50	55					43.5	39	54	33	59	19
LON	2013	6	Kiplagat, Florence	105	F	02:27:05	8825	12708000	9	-107.6	450.8	-558.4	-102	1465	-1567	50	55					43.5	39	54	33	59	19
LON	2013	7	Ito, Mai	114	F	02:28:37	8917	12840480	9	-107.6	450.8	-558.4	-102	1465	-1567	50	55					43.5	39	54	33	59	19
LON	2013	8	Biktimirova, Alevtina	113	F	02:30:02	9002	12962880	9	-107.6	450.8	-558.4	-102	1465	-1567	50	55					43.5	39	54	33	59	19
LON	2013	9	Partridge, Susan	123	F	02:30:46	9046	13026240	9	-107.6	450.8	-558.4	-102	1465	-1567	50	55					43.5	39	54	33	59	19
LON	2013	10	Van Zyl, Irvette	121	F	02:31:26	9086	13083840	9	-107.6	450.8	-558.4	-102	1465	-1567	50	55					43.5	39	54	33	59	19
LON	2012	1	Kipsang, Wilson	3	M	02:04:44	7484	1.0777e+07	8	-107.6	450.8	-558.4	-102	1465	-1567	52	65					46.5	47.5	51	42	73	22
LON	2012	2	Lel, Martin	7	M	02:06:51	7611	10959840	8	-107.6	450.8	-558.4	-102	1465	-1567	52	65					46.5	47.5	51	42	73	22
LON	2012	3	Kebede, Tsegaye	8	M	02:06:52	7612	1.09613e+07	8	-107.6	450.8	-558.4	-102	1465	-1567	52	65					46.5	47.5	51	42	73	22
LON	2012	4	Annani, Adil	17	M	02:07:43	7663	11034720	8	-107.6	450.8	-558.4	-102	1465	-1567	52	65					46.5	47.5	51	42	73	22
LON	2012	5	Gharib, Jaouad	11	M	02:07:44	7664	1.10362e+07	8	-107.6	450.8	-558.4	-102	1465	-1567	52	65					46.5	47.5	51	42	73	22
LON	2012	6	Kirui, Abel	5	M	02:07:56	7676	1.10534e+07	8	-107.6	450.8	-558.4	-102	1465	-1567	52	65					46.5	47.5	51	42	73	22
LON	2012	7	Mutai, Emmanuel	1	M	02:08:01	7681	11060640	8	-107.6	450.8	-558.4	-102	1465	-1567	52	65					46.5	47.5	51	42	73	22
LON	2012	8	Gomes Dos Santos, Marilson	12	M	02:08:03	7683	1.10635e+07	8	-107.6	450.8	-558.4	-102	1465	-1567	52	65					46.5	47.5	51	42	73	22
LON	2012	9	Tsegay, Samuel	14	M	02:08:06	7686	1.10678e+07	8	-107.6	450.8	-558.4	-102	1465	-1567	52	65					46.5	47.5	51	42	73	22
LON	2012	10	Lilesa, Feyisa	9	M	02:08:20	7700	1.1088e+07	8	-107.6	450.8	-558.4	-102	1465	-1567	52	65					46.5	47.5	51	42	73	22
LON	2012	1	Keitany, Mary	101	F	02:18:37	8317	11976480	8	-107.6	450.8	-558.4	-102	1465	-1567	52	65					46.5	47.5	51	42	73	22
LON	2012	2	Kiplagat, Edna	107	F	02:19:50	8390	12081600	8	-107.6	450.8	-558.4	-102	1465	-1567	52	65					46.5	47.5	51	42	73	22
LON	2012	3	Jeptoo, Priscah	113	F	02:20:14	8414	12116160	8	-107.6	450.8	-558.4	-102	1465	-1567	52	65					46.5	47.5	51	42	73	22
LON	2012	4	Kiplagat, Florence	104	F	02:20:57	8457	12178080	8	-107.6	450.8	-558.4	-102	1465	-1567	52	65					46.5	47.5	51	42	73	22
LON	2012	5	Kabuu, Lucy	103	F	02:23:12	8592	12372480	8	-107.6	450.8	-558.4	-102	1465	-1567	52	65					46.5	47.5	51	42	73	22
LON	2012	6	Kebede, Aberu	106	F	02:24:04	8644	12447360	8	-107.6	450.8	-558.4	-102	1465	-1567	52	65					46.5	47.5	51	42	73	22
LON	2012	7	Mikitenko, Irina	102	F	02:24:53	8693	12517920	8	-107.6	450.8	-558.4	-102	1465	-1567	52	65					46.5	47.5	51	42	73	22
LON	2012	8	Augusto, Jessica	117	F	02:24:59	8699	12526560	8	-107.6	450.8	-558.4	-102	1465	-1567	52	65					46.5	47.5	51	42	73	22
LON	2012	9	Baysa, Atsede	109	F	02:25:59	8759	12612960	8	-107.6	450.8	-558.4	-102	1465	-1567	52	65					46.5	47.5	51	42	73	22
LON	2012	10	Prokopcuka, Jelena	114	F	02:27:04	8824	12706560	8	-107.6	450.8	-558.4	-102	1465	-1567	52	65					46.5	47.5	51	42	73	22
LON	2011	1	Mutai, Emmanuel	8	M	02:04:40	7480	1.07712e+07	7	-107.6	450.8	-558.4	-102	1465	-1567	63	55					43.5	62	52	35	76	48
LON	2011	2	Lel, Martin	27	M	02:05:45	7545	10864800	7	-107.6	450.8	-558.4	-102	1465	-1567	63	55					43.5	62	52	35	76	48
LON	2011	3	Makau, Patrick	3	M	02:05:45	7545	10864800	7	-107.6	450.8	-558.4	-102	1465	-1567	63	55					43.5	62	52	35	76	48
LON	2011	4	Dos Santos, Marlison Gomes	13	M	02:06:34	7594	1.09354e+07	7	-107.6	450.8	-558.4	-102	1465	-1567	63	55					43.5	62	52	35	76	48
LON	2011	5	Kebede, Tsegaye	1	M	02:07:48	7668	11041920	7	-107.6	450.8	-558.4	-102	1465	-1567	63	55					43.5	62	52	35	76	48
LON	2011	6	Gharib, Jaouad	7	M	02:08:26	7706	11096640	7	-107.6	450.8	-558.4	-102	1465	-1567	63	55					43.5	62	52	35	76	48
LON	2011	7	Bouramdane, Abderrahime	10	M	02:08:42	7722	11119680	7	-107.6	450.8	-558.4	-102	1465	-1567	63	55					43.5	62	52	35	76	48
LON	2011	8	Safronov, Dmitry	15	M	02:09:35	7775	11196000	7	-107.6	450.8	-558.4	-102	1465	-1567	63	55					43.5	62	52	35	76	48
LON	2011	9	Bat-Ochir, Serod	18	M	02:11:35	7895	11368800	7	-107.6	450.8	-558.4	-102	1465	-1567	63	55					43.5	62	52	35	76	48
LON	2011	10	Shelley, Mike	20	M	02:11:38	7898	11373120	7	-107.6	450.8	-558.4	-102	1465	-1567	63	55					43.5	62	52	35	76	48
LON	2011	1	Keitany, Mary	118	F	02:19:19	8359	12036960	7	-107.6	450.8	-558.4	-102	1465	-1567	63	55					43.5	62	52	35	76	48
LON	2011	2	Shobukhova, Liliya	101	F	02:20:15	8415	12117600	7	-107.6	450.8	-558.4	-102	1465	-1567	63	55					43.5	62	52	35	76	48
LON	2011	3	Kiplagat, Edna	115	F	02:20:46	8446	12162240	7	-107.6	450.8	-558.4	-102	1465	-1567	63	55					43.5	62	52	35	76	48
LON	2011	4	Bekele, Bezunesh	110	F	02:23:42	8622	12415680	7	-107.6	450.8	-558.4	-102	1465	-1567	63	55					43.5	62	52	35	76	48
LON	2011	5	Baysa, Atsede	106	F	02:23:50	8630	12427200	7	-107.6	450.8	-558.4	-102	1465	-1567	63	55					43.5	62	52	35	76	48
LON	2011	6	Akaba, Yukiko	114	F	02:24:09	8649	12454560	7	-107.6	450.8	-558.4	-102	1465	-1567	63	55					43.5	62	52	35	76	48
LON	2011	7	Mikitenko, Irina	103	F	02:24:24	8664	12476160	7	-107.6	450.8	-558.4	-102	1465	-1567	63	55					43.5	62	52	35	76	48
LON	2011	8	Augusto, Jessica	123	F	02:24:33	8673	12489120	7	-107.6	450.8	-558.4	-102	1465	-1567	63	55					43.5	62	52	35	76	48
LON	2011	9	Kebede, Aberu	113	F	02:24:34	8674	12490560	7	-107.6	450.8	-558.4	-102	1465	-1567	63	55					43.5	62	52	35	76	48
LON	2011	10	Konovalova, Mariya	111	F	02:25:18	8718	12553920	7	-107.6	450.8	-558.4	-102	1465	-1567	63	55					43.5	62	52	35	76	48
LON	2010	1	Kebede, Tsegaye	5	M	02:05:19	7519	1.08274e+07	6	-107.6	450.8	-558.4	-102	1465	-1567	57	80					53.5	85.5	59	48	100	71
LON	2010	2	Mutai, Emmanuel	7	M	02:06:23	7583	10919520	6	-107.6	450.8	-558.4	-102	1465	-1567	57	80					53.5	85.5	59	48	100	71
LON	2010	3	Gharib, Jaouad	6	M	02:06:55	7615	1.09656e+07	6	-107.6	450.8	-558.4	-102	1465	-1567	57	80					53.5	85.5	59	48	100	71
LON	2010	4	Bouramdane, Abderrahime	9	M	02:07:33	7653	1.10203e+07	6	-107.6	450.8	-558.4	-102	1465	-1567	57	80					53.5	85.5	59	48	100	71
LON	2010	5	Kirui, Abel	3	M	02:08:04	7684	11064960	6	-107.6	450.8	-558.4	-102	1465	-1567	57	80					53.5	85.5	59	48	100	71
LON	2010	6	Gomes Dos Santos, Marilson	10	M	02:08:46	7726	1.11254e+07	6	-107.6	450.8	-558.4	-102	1465	-1567	57	80					53.5	85.5	59	48	100	71
LON	2010	7	Tadese, Zersenay	16	M	02:12:03	7923	11409120	6	-107.6	450.8	-558.4	-102	1465	-1567	57	80					53.5	85.5	59	48	100	71
LON	2010	8	Lemoncello, Andrew	17	M	02:13:40	8020	11548800	6	-107.6	450.8	-558.4	-102	1465	-1567	57	80					53.5	85.5	59	48	100	71
LON	2010	9	Kifle, Yonas	8	M	02:14:39	8079	11633760	6	-107.6	450.8	-558.4	-102	1465	-1567	57	80					53.5	85.5	59	48	100	71
LON	2010	10	Jones, Andi	21	M	02:16:38	8198	11805120	6	-107.6	450.8	-558.4	-102	1465	-1567	57	80					53.5	85.5	59	48	100	71
LON	2010	1	Shobukhova, Liliya	113	F	02:22:00	8520	12268800	6	-107.6	450.8	-558.4	-102	1465	-1567	57	80					53.5	85.5	59	48	100	71
LON	2010	2	Mergia, Aselefech	115	F	02:22:38	8558	12323520	6	-107.6	450.8	-558.4	-102	1465	-1567	57	80					53.5	85.5	59	48	100	71
LON	2010	3	Bekele, Bezunesh	108	F	02:23:17	8597	12379680	6	-107.6	450.8	-558.4	-102	1465	-1567	57	80					53.5	85.5	59	48	100	71
LON	2010	4	Tafa, Askale	107	F	02:24:39	8679	12497760	6	-107.6	450.8	-558.4	-102	1465	-1567	57	80					53.5	85.5	59	48	100	71
LON	2010	5	Akaba, Yukiko	116	F	02:24:55	8695	12520800	6	-107.6	450.8	-558.4	-102	1465	-1567	57	80					53.5	85.5	59	48	100	71
LON	2010	6	Bai, Xue	110	F	02:25:18	8718	12553920	6	-107.6	450.8	-558.4	-102	1465	-1567	57	80					53.5	85.5	59	48	100	71
LON	2010	7	Smith, Kim	118	F	02:25:21	8721	12558240	6	-107.6	450.8	-558.4	-102	1465	-1567	57	80					53.5	85.5	59	48	100	71
LON	2010	8	Ozaki, Mari	112	F	02:25:43	8743	12589920	6	-107.6	450.8	-558.4	-102	1465	-1567	57	80					53.5	85.5	59	48	100	71
LON	2010	9	Yamauchi, Mara	109	F	02:26:16	8776	12637440	6	-107.6	450.8	-558.4	-102	1465	-1567	57	80					53.5	85.5	59	48	100	71
LON	2009	10	Zakharova, Svetlana	106	F	02:31:00	9060	13046400	5	-107.6	450.8	-558.4	-102	1465	-1567	60	48					61.5	69	81	42	100	38
LON	2009	1	Wanjiru, Samuel	2	M	02:05:10	7510	1.08144e+07	5	-107.6	450.8	-558.4	-102	1465	-1567	60	48					61.5	69	81	42	100	38
LON	2009	2	Kebede, Tsegaye	4	M	02:05:20	7520	10828800	5	-107.6	450.8	-558.4	-102	1465	-1567	60	48					61.5	69	81	42	100	38
LON	2009	3	Gharib, Jaouad	8	M	02:05:27	7527	10838880	5	-107.6	450.8	-558.4	-102	1465	-1567	60	48					61.5	69	81	42	100	38
LON	2009	4	Mutai, Emmanuel	6	M	02:06:53	7613	10962720	5	-107.6	450.8	-558.4	-102	1465	-1567	60	48					61.5	69	81	42	100	38
LON	2009	5	Ramaala, Hendrick	7	M	02:07:44	7664	1.10362e+07	5	-107.6	450.8	-558.4	-102	1465	-1567	60	48					61.5	69	81	42	100	38
LON	2009	6	Goumri, Abderrahim	3	M	02:08:25	7705	1.10952e+07	5	-107.6	450.8	-558.4	-102	1465	-1567	60	48					61.5	69	81	42	100	38
LON	2009	7	Kifle, Yonas	10	M	02:08:28	7708	1.10995e+07	5	-107.6	450.8	-558.4	-102	1465	-1567	60	48					61.5	69	81	42	100	38
LON	2009	8	Sato, Atsushi	9	M	02:09:16	7756	1.11686e+07	5	-107.6	450.8	-558.4	-102	1465	-1567	60	48					61.5	69	81	42	100	38
LON	2009	9	Keflezighi, Meb	13	M	02:09:21	7761	11175840	5	-107.6	450.8	-558.4	-102	1465	-1567	60	48					61.5	69	81	42	100	38
LON	2009	10	Limo, Felix	5	M	02:09:47	7787	1.12133e+07	5	-107.6	450.8	-558.4	-102	1465	-1567	60	48					61.5	69	81	42	100	38
LON	2009	1	Mikitenko, Irina	101	F	02:22:11	8531	12284640	5	-107.6	450.8	-558.4	-102	1465	-1567	60	48					61.5	69	81	42	100	38
LON	2009	2	Yamauchi, Mara	111	F	02:23:12	8592	12372480	5	-107.6	450.8	-558.4	-102	1465	-1567	60	48					61.5	69	81	42	100	38
LON	2009	3	Shobukova, Liliya	118	F	02:24:24	8664	12476160	5	-107.6	450.8	-558.4	-102	1465	-1567	60	48					61.5	69	81	42	100	38
LON	2009	4	Zakharova, Svetlana	107	F	02:25:06	8706	12536640	5	-107.6	450.8	-558.4	-102	1465	-1567	60	48					61.5	69	81	42	100	38
LON	2009	5	Adere, Berhane	104	F	02:25:30	8730	1.25712e+07	5	-107.6	450.8	-558.4	-102	1465	-1567	60	48					61.5	69	81	42	100	38
LON	2009	6	Abitova, Inga	116	F	02:25:55	8755	12607200	5	-107.6	450.8	-558.4	-102	1465	-1567	60	48					61.5	69	81	42	100	38
LON	2009	7	Ndereba, Catherine	102	F	02:26:22	8782	12646080	5	-107.6	450.8	-558.4	-102	1465	-1567	60	48					61.5	69	81	42	100	38
LON	2009	8	Morimoto, Tomo	110	F	02:26:29	8789	12656160	5	-107.6	450.8	-558.4	-102	1465	-1567	60	48					61.5	69	81	42	100	38
LON	2009	9	Wami, Gete	108	F	02:26:54	8814	12692160	5	-107.6	450.8	-558.4	-102	1465	-1567	60	48					61.5	69	81	42	100	38
LON	2009	10	Petrova, Lyudmila	105	F	02:27:42	8862	12761280	5	-107.6	450.8	-558.4	-102	1465	-1567	60	48					61.5	69	81	42	100	38
LON	2008	1	Lel, Martin		M	02:05:15	7515	10821600	4	-107.6	450.8	-558.4	-102	1465	-1567	50	68					38	74.5	41	35	96	53
LON	2008	2	Wanjiru, Samuel		M	02:05:24	7524	10834560	4	-107.6	450.8	-558.4	-102	1465	-1567	50	68					38	74.5	41	35	96	53
LON	2008	3	Goumri, Abderrahim		M	02:05:30	7530	1.08432e+07	4	-107.6	450.8	-558.4	-102	1465	-1567	50	68					38	74.5	41	35	96	53
LON	2008	4	Mutai, Emmanuel		M	02:06:15	7575	1.0908e+07	4	-107.6	450.8	-558.4	-102	1465	-1567	50	68					38	74.5	41	35	96	53
LON	2008	5	Hall, Ryan		M	02:06:17	7577	1.09109e+07	4	-107.6	450.8	-558.4	-102	1465	-1567	50	68					38	74.5	41	35	96	53
LON	2008	6	Merga, Deriba		M	02:06:38	7598	10941120	4	-107.6	450.8	-558.4	-102	1465	-1567	50	68					38	74.5	41	35	96	53
LON	2008	7	Kifle, Yonas		M	02:08:51	7731	11132640	4	-107.6	450.8	-558.4	-102	1465	-1567	50	68					38	74.5	41	35	96	53
LON	2008	8	Limo, Felix		M	02:10:35	7835	11282400	4	-107.6	450.8	-558.4	-102	1465	-1567	50	68					38	74.5	41	35	96	53
LON	2008	9	Sokolov, Aleksey		M	02:11:41	7901	11377440	4	-107.6	450.8	-558.4	-102	1465	-1567	50	68					38	74.5	41	35	96	53
LON	2008	10	Ramaala, Hendrick		M	02:11:44	7904	11381760	4	-107.6	450.8	-558.4	-102	1465	-1567	50	68					38	74.5	41	35	96	53
LON	2008	1	Gardner, Louise		F	02:24:14	8654	12461760	4	-107.6	450.8	-558.4	-102	1465	-1567	50	68					38	74.5	41	35	96	53
LON	2008	2	Swaney, Fleur C		F	02:24:39	8679	12497760	4	-107.6	450.8	-558.4	-102	1465	-1567	50	68					38	74.5	41	35	96	53
LON	2008	3	Mustat, Lara		F	02:25:37	8737	12581280	4	-107.6	450.8	-558.4	-102	1465	-1567	50	68					38	74.5	41	35	96	53
LON	2008	4	Rosenthal, Gaby O		F	02:26:30	8790	1.26576e+07	4	-107.6	450.8	-558.4	-102	1465	-1567	50	68					38	74.5	41	35	96	53
LON	2008	5	Letherby, Meg		F	02:26:45	8805	12679200	4	-107.6	450.8	-558.4	-102	1465	-1567	50	68					38	74.5	41	35	96	53
LON	2008	6	Parsiegla, Karsta		F	02:27:41	8861	1.27598e+07	4	-107.6	450.8	-558.4	-102	1465	-1567	50	68					38	74.5	41	35	96	53
LON	2008	7	Finch, Helen S		F	02:27:42	8862	12761280	4	-107.6	450.8	-558.4	-102	1465	-1567	50	68					38	74.5	41	35	96	53
LON	2008	8	Wood, Suzanne M		F	02:27:45	8865	12765600	4	-107.6	450.8	-558.4	-102	1465	-1567	50	68					38	74.5	41	35	96	53
LON	2008	9	Mandelman, Mariah J		F	02:28:33	8913	1.28347e+07	4	-107.6	450.8	-558.4	-102	1465	-1567	50	68					38	74.5	41	35	96	53
LON	2008	10	Reynolds, Sandra J		F	02:28:52	8932	1.28621e+07	4	-107.6	450.8	-558.4	-102	1465	-1567	50	68					38	74.5	41	35	96	53
LON	2007	1	Lel, Martin		M	02:07:41	7661	1.10318e+07	3	-107.6	450.8	-558.4	-102	1465	-1567	67	39					69.5	39	82	57	53	25
LON	2007	2	Goumri, Abderrahim		M	02:07:44	7664	1.10362e+07	3	-107.6	450.8	-558.4	-102	1465	-1567	67	39					69.5	39	82	57	53	25
LON	2007	3	Limo, Felix		M	02:07:47	7667	1.10405e+07	3	-107.6	450.8	-558.4	-102	1465	-1567	67	39					69.5	39	82	57	53	25
LON	2007	4	Gharib, Jaouad		M	02:07:54	7674	1.10506e+07	3	-107.6	450.8	-558.4	-102	1465	-1567	67	39					69.5	39	82	57	53	25
LON	2007	5	Ramaala, Hendrick		M	02:07:56	7676	1.10534e+07	3	-107.6	450.8	-558.4	-102	1465	-1567	67	39					69.5	39	82	57	53	25
LON	2007	6	Tergat, Paul		M	02:08:06	7686	1.10678e+07	3	-107.6	450.8	-558.4	-102	1465	-1567	67	39					69.5	39	82	57	53	25
LON	2007	7	Hall, Ryan		M	02:08:24	7704	11093760	3	-107.6	450.8	-558.4	-102	1465	-1567	67	39					69.5	39	82	57	53	25
LON	2007	8	Gomes Dos Santos, Marilson		M	02:08:37	7717	1.11125e+07	3	-107.6	450.8	-558.4	-102	1465	-1567	67	39					69.5	39	82	57	53	25
LON	2007	9	Robinson, Dan		M	02:14:14	8054	11597760	3	-107.6	450.8	-558.4	-102	1465	-1567	67	39					69.5	39	82	57	53	25
LON	2007	10	Jones, Andi		M	02:17:49	8269	11907360	3	-107.6	450.8	-558.4	-102	1465	-1567	67	39					69.5	39	82	57	53	25
LON	2007	1	Zhou, Chunxiu		F	02:20:38	8438	12150720	3	-107.6	450.8	-558.4	-102	1465	-1567	67	39					69.5	39	82	57	53	25
LON	2007	2	Wami, Gete		F	02:21:45	8505	12247200	3	-107.6	450.8	-558.4	-102	1465	-1567	67	39					69.5	39	82	57	53	25
LON	2007	3	Tomescu-Dita, Constantina		F	02:23:55	8635	12434400	3	-107.6	450.8	-558.4	-102	1465	-1567	67	39					69.5	39	82	57	53	25
LON	2007	4	Kosgei, Salina		F	02:24:13	8653	12460320	3	-107.6	450.8	-558.4	-102	1465	-1567	67	39					69.5	39	82	57	53	25
LON	2007	5	Kiplagat, Lornah		F	02:24:46	8686	12507840	3	-107.6	450.8	-558.4	-102	1465	-1567	67	39					69.5	39	82	57	53	25
LON	2007	6	Yamauchi, Mara		F	02:25:41	8741	1.2587e+07	3	-107.6	450.8	-558.4	-102	1465	-1567	67	39					69.5	39	82	57	53	25
LON	2007	7	Johnson, Benita		F	02:29:47	8987	12941280	3	-107.6	450.8	-558.4	-102	1465	-1567	67	39					69.5	39	82	57	53	25
LON	2007	8	Yelling, Liz		F	02:30:44	9044	13023360	3	-107.6	450.8	-558.4	-102	1465	-1567	67	39					69.5	39	82	57	53	25
LON	2007	9	Abitova, Inga		F	02:34:25	9265	13341600	3	-107.6	450.8	-558.4	-102	1465	-1567	67	39					69.5	39	82	57	53	25
LON	2007	10	Adere, Berhane		F	02:39:11	9551	13753440	3	-107.6	450.8	-558.4	-102	1465	-1567	67	39					69.5	39	82	57	53	25
LON	2006	1	Limo, Felix		M	02:06:39	7599	10942560	2	-107.6	450.8	-558.4	-102	1465	-1567	53	80					59	55.5	72	46	80	31
LON	2006	2	Lel, Martin		M	02:06:41	7601	1.09454e+07	2	-107.6	450.8	-558.4	-102	1465	-1567	53	80					59	55.5	72	46	80	31
LON	2006	3	Ramaala, Hendrick		M	02:06:55	7615	1.09656e+07	2	-107.6	450.8	-558.4	-102	1465	-1567	53	80					59	55.5	72	46	80	31
LON	2006	4	Khannouchi, Khalid		M	02:07:04	7624	10978560	2	-107.6	450.8	-558.4	-102	1465	-1567	53	80					59	55.5	72	46	80	31
LON	2006	5	Baldini, Stefano		M	02:07:22	7642	1.10045e+07	2	-107.6	450.8	-558.4	-102	1465	-1567	53	80					59	55.5	72	46	80	31
LON	2006	6	Rop, Rogers		M	02:07:34	7654	11021760	2	-107.6	450.8	-558.4	-102	1465	-1567	53	80					59	55.5	72	46	80	31
LON	2006	7	Chatt, Hicham		M	02:07:59	7679	11057760	2	-107.6	450.8	-558.4	-102	1465	-1567	53	80					59	55.5	72	46	80	31
LON	2006	8	Gharib, Jaouad		M	02:08:45	7725	11124000	2	-107.6	450.8	-558.4	-102	1465	-1567	53	80					59	55.5	72	46	80	31
LON	2006	9	Gebrselassie, Haile		M	02:09:05	7745	1.11528e+07	2	-107.6	450.8	-558.4	-102	1465	-1567	53	80					59	55.5	72	46	80	31
LON	2006	10	Rutto, Evans		M	02:09:35	7775	11196000	2	-107.6	450.8	-558.4	-102	1465	-1567	53	80					59	55.5	72	46	80	31
LON	2006	1	Kastor, Deena		F	02:19:36	8376	12061440	2	-107.6	450.8	-558.4	-102	1465	-1567	53	80					59	55.5	72	46	80	31
LON	2006	2	Petrova, Lyudmila		F	02:21:29	8489	12224160	2	-107.6	450.8	-558.4	-102	1465	-1567	53	80					59	55.5	72	46	80	31
LON	2006	3	Chepkemei, Susan		F	02:21:46	8506	12248640	2	-107.6	450.8	-558.4	-102	1465	-1567	53	80					59	55.5	72	46	80	31
LON	2006	4	Adere, Berhane		F	02:21:52	8512	12257280	2	-107.6	450.8	-558.4	-102	1465	-1567	53	80					59	55.5	72	46	80	31
LON	2006	5	Bogomolova, Galina		F	02:21:58	8518	12265920	2	-107.6	450.8	-558.4	-102	1465	-1567	53	80					59	55.5	72	46	80	31
LON	2006	6	Yamauchi, Mara		F	02:25:13	8713	12546720	2	-107.6	450.8	-558.4	-102	1465	-1567	53	80					59	55.5	72	46	80	31
LON	2006	7	Dita, Constantina		F	02:27:51	8871	12774240	2	-107.6	450.8	-558.4	-102	1465	-1567	53	80					59	55.5	72	46	80	31
LON	2006	8	Kosgei, Salina		F	02:28:40	8920	12844800	2	-107.6	450.8	-558.4	-102	1465	-1567	53	80					59	55.5	72	46	80	31
LON	2006	9	Okayo, Margaret		F	02:29:16	8956	12896640	2	-107.6	450.8	-558.4	-102	1465	-1567	53	80					59	55.5	72	46	80	31
LON	2006	10	Hayakawa, Eri		F	02:31:41	9101	13105440	2	-107.6	450.8	-558.4	-102	1465	-1567	53	80					59	55.5	72	46	80	31
LON	2005	1	Lel, Martin		M	02:07:26	7646	1.10102e+07	1	-107.6	450.8	-558.4	-102	1465	-1567	50	52					66	47	79	53	62	32
LON	2005	2	Gharib, Jaouad		M	02:07:49	7669	11043360	1	-107.6	450.8	-558.4	-102	1465	-1567	50	52					66	47	79	53	62	32
LON	2005	3	Ramaala, Hendrick		M	02:08:32	7712	11105280	1	-107.6	450.8	-558.4	-102	1465	-1567	50	52					66	47	79	53	62	32
LON	2005	4	El Mouaziz, Abdelkader		M	02:09:03	7743	1.11499e+07	1	-107.6	450.8	-558.4	-102	1465	-1567	50	52					66	47	79	53	62	32
LON	2005	5	Baldini, Stefano		M	02:09:25	7765	1.11816e+07	1	-107.6	450.8	-558.4	-102	1465	-1567	50	52					66	47	79	53	62	32
LON	2005	6	Brown, Jon		M	02:09:31	7771	1.11902e+07	1	-107.6	450.8	-558.4	-102	1465	-1567	50	52					66	47	79	53	62	32
LON	2005	7	Suwa, Toshinari		M	02:10:23	7823	1.12651e+07	1	-107.6	450.8	-558.4	-102	1465	-1567	50	52					66	47	79	53	62	32
LON	2005	8	Tergat, Paul		M	02:11:38	7898	11373120	1	-107.6	450.8	-558.4	-102	1465	-1567	50	52					66	47	79	53	62	32
LON	2005	9	Korir, Sammy		M	02:12:36	7956	11456640	1	-107.6	450.8	-558.4	-102	1465	-1567	50	52					66	47	79	53	62	32
LON	2005	10	Rutto, Evans		M	02:12:49	7969	11475360	1	-107.6	450.8	-558.4	-102	1465	-1567	50	52					66	47	79	53	62	32
LON	2005	1	Radcliffe, Paula		F	02:17:42	8262	11897280	1	-107.6	450.8	-558.4	-102	1465	-1567	50	52					66	47	79	53	62	32
LON	2005	2	Dita, Constantina		F	02:22:50	8570	12340800	1	-107.6	450.8	-558.4	-102	1465	-1567	50	52					66	47	79	53	62	32
LON	2005	3	Chepkemei, Susan		F	02:24:00	8640	12441600	1	-107.6	450.8	-558.4	-102	1465	-1567	50	52					66	47	79	53	62	32
LON	2005	4	Okayo, Margaret		F	02:25:22	8722	12559680	1	-107.6	450.8	-558.4	-102	1465	-1567	50	52					66	47	79	53	62	32
LON	2005	5	Petrova, Lyudmila		F	02:26:29	8789	12656160	1	-107.6	450.8	-558.4	-102	1465	-1567	50	52					66	47	79	53	62	32
LON	2005	6	Johnson, Benita		F	02:26:32	8792	12660480	1	-107.6	450.8	-558.4	-102	1465	-1567	50	52					66	47	79	53	62	32
LON	2005	7	Chepchumba, Joyce		F	02:27:01	8821	12702240	1	-107.6	450.8	-558.4	-102	1465	-1567	50	52					66	47	79	53	62	32
LON	2005	8	O'Sullivan, Sonia		F	02:29:01	8941	12875040	1	-107.6	450.8	-558.4	-102	1465	-1567	50	52					66	47	79	53	62	32
LON	2005	9	Seboka, Mulu		F	02:30:54	9054	13037760	1	-107.6	450.8	-558.4	-102	1465	-1567	50	52					66	47	79	53	62	32
LON	2005	10	Yamauchi, Mara		F	02:31:52	9112	13121280	1	-107.6	450.8	-558.4	-102	1465	-1567	50	52					66	47	79	53	62	32
CHI	2014	1	Kipchoge, Eliud	2	M	02:04:11	7451	1.07294e+07	10	-0.4	190	-190.4	1	160	-159	54.5		64	45			54.5	69	64	45	93	45
CHI	2014	2	Kitwara, Sammy	6	M	02:04:28	7468	10753920	10	-0.4	190	-190.4	1	160	-159	54.5		64	45			54.5	69	64	45	93	45
CHI	2014	3	Chumba, Dickson	7	M	02:04:32	7472	10759680	10	-0.4	190	-190.4	1	160	-159	54.5		64	45			54.5	69	64	45	93	45
CHI	2014	4	Bekele, Kenenisa	1	M	02:05:51	7551	1.08734e+07	10	-0.4	190	-190.4	1	160	-159	54.5		64	45			54.5	69	64	45	93	45
CHI	2014	5	Koech, Bernard	5	M	02:08:30	7710	11102400	10	-0.4	190	-190.4	1	160	-159	54.5		64	45			54.5	69	64	45	93	45
CHI	2014	6	Ghebreslassie, Ghirmay	51	M	02:09:08	7748	11157120	10	-0.4	190	-190.4	1	160	-159	54.5		64	45			54.5	69	64	45	93	45
CHI	2014	7	Rutto, Lani	43	M	02:10:42	7842	1.12925e+07	10	-0.4	190	-190.4	1	160	-159	54.5		64	45			54.5	69	64	45	93	45
CHI	2014	8	Korir, Wesley	8	M	02:11:09	7869	1.13314e+07	10	-0.4	190	-190.4	1	160	-159	54.5		64	45			54.5	69	64	45	93	45
CHI	2014	9	Curtis, Bobby	17	M	02:11:20	7880	1.13472e+07	10	-0.4	190	-190.4	1	160	-159	54.5		64	45			54.5	69	64	45	93	45
CHI	2014	10	Kobayashi, Koji	9	M	02:11:43	7903	11380320	10	-0.4	190	-190.4	1	160	-159	54.5		64	45			54.5	69	64	45	93	45
CHI	2014	1	Jeptoo, Rita	101	F	02:24:35	8675	12492000	10	-0.4	190	-190.4	1	160	-159	54.5		64	45			54.5	69	64	45	93	45
CHI	2014	2	Dibaba, Mare	103	F	02:25:37	8737	12581280	10	-0.4	190	-190.4	1	160	-159	54.5		64	45			54.5	69	64	45	93	45
CHI	2014	3	Kiplagat, Florence	102	F	02:25:57	8757	12610080	10	-0.4	190	-190.4	1	160	-159	54.5		64	45			54.5	69	64	45	93	45
CHI	2014	4	Dibaba, Birhane	106	F	02:27:02	8822	1.27037e+07	10	-0.4	190	-190.4	1	160	-159	54.5		64	45			54.5	69	64	45	93	45
CHI	2014	5	Hastings, Amy	107	F	02:27:03	8823	12705120	10	-0.4	190	-190.4	1	160	-159	54.5		64	45			54.5	69	64	45	93	45
CHI	2014	6	Santucci, Clara	108	F	02:32:21	9141	13163040	10	-0.4	190	-190.4	1	160	-159	54.5		64	45			54.5	69	64	45	93	45
CHI	2014	7	Crouch, Sarah	116	F	02:32:44	9164	13196160	10	-0.4	190	-190.4	1	160	-159	54.5		64	45			54.5	69	64	45	93	45
CHI	2014	8	Burka, Gelete	127	F	02:34:17	9257	13330080	10	-0.4	190	-190.4	1	160	-159	54.5		64	45			54.5	69	64	45	93	45
CHI	2014	9	White, Melissa	111	F	02:34:19	9259	13332960	10	-0.4	190	-190.4	1	160	-159	54.5		64	45			54.5	69	64	45	93	45
CHI	2014	10	Jimison, Lauren	114	F	02:34:38	9278	13360320	10	-0.4	190	-190.4	1	160	-159	54.5		64	45			54.5	69	64	45	93	45
CHI	2013	1	Kimetto, Dennis	3	M	02:03:45	7425	10692000	9	-0.4	190	-190.4	1	160	-159	55.5		64	47			55.5	50.5	65	46	80	21
CHI	2013	2	Mutai, Emmannuel	5	M	02:03:52	7432	1.07021e+07	9	-0.4	190	-190.4	1	160	-159	55.5		64	47			55.5	50.5	65	46	80	21
CHI	2013	3	Kitwara, Sammy	6	M	02:05:16	7516	10823040	9	-0.4	190	-190.4	1	160	-159	55.5		64	47			55.5	50.5	65	46	80	21
CHI	2013	4	Kogo, Micah	12	M	02:06:56	7616	1.0967e+07	9	-0.4	190	-190.4	1	160	-159	55.5		64	47			55.5	50.5	65	46	80	21
CHI	2013	5	Ritzenhein, Dathan	9	M	02:09:45	7785	11210400	9	-0.4	190	-190.4	1	160	-159	55.5		64	47			55.5	50.5	65	46	80	21
CHI	2013	6	Abshero, Ayele	4	M	02:10:10	7810	1.12464e+07	9	-0.4	190	-190.4	1	160	-159	55.5		64	47			55.5	50.5	65	46	80	21
CHI	2013	7	Sano, Hiroaki	20	M	02:10:29	7829	1.12738e+07	9	-0.4	190	-190.4	1	160	-159	55.5		64	47			55.5	50.5	65	46	80	21
CHI	2013	8	Mosop, Moses	2	M	02:11:19	7879	1.13458e+07	9	-0.4	190	-190.4	1	160	-159	55.5		64	47			55.5	50.5	65	46	80	21
CHI	2013	9	Oda, Yoshinori	11	M	02:11:29	7889	11360160	9	-0.4	190	-190.4	1	160	-159	55.5		64	47			55.5	50.5	65	46	80	21
CHI	2013	10	Tegenkamp, Matt	14	M	02:12:28	7948	1.14451e+07	9	-0.4	190	-190.4	1	160	-159	55.5		64	47			55.5	50.5	65	46	80	21
CHI	2013	1	Jeptoo, Rita	102	F	02:19:57	8397	12091680	9	-0.4	190	-190.4	1	160	-159	55.5		64	47			55.5	50.5	65	46	80	21
CHI	2013	2	Sumgong Jelegat, Jemima	104	F	02:20:48	8448	12165120	9	-0.4	190	-190.4	1	160	-159	55.5		64	47			55.5	50.5	65	46	80	21
CHI	2013	3	Konovalova, Maria	106	F	02:22:46	8566	1.2335e+07	9	-0.4	190	-190.4	1	160	-159	55.5		64	47			55.5	50.5	65	46	80	21
CHI	2013	4	Duliba, Aliaksandra	109	F	02:23:44	8624	12418560	9	-0.4	190	-190.4	1	160	-159	55.5		64	47			55.5	50.5	65	46	80	21
CHI	2013	5	Baysa, Atsede	101	F	02:26:42	8802	12674880	9	-0.4	190	-190.4	1	160	-159	55.5		64	47			55.5	50.5	65	46	80	21
CHI	2013	6	Kiros Reda, Ehitu	105	F	02:27:42	8862	12761280	9	-0.4	190	-190.4	1	160	-159	55.5		64	47			55.5	50.5	65	46	80	21
CHI	2013	7	Akaba, Yukiko	108	F	02:27:49	8869	12771360	9	-0.4	190	-190.4	1	160	-159	55.5		64	47			55.5	50.5	65	46	80	21
CHI	2013	8	Afework, Abebech	107	F	02:28:38	8918	12841920	9	-0.4	190	-190.4	1	160	-159	55.5		64	47			55.5	50.5	65	46	80	21
CHI	2013	9	Santucci, Clara	112	F	02:31:39	9099	1.31026e+07	9	-0.4	190	-190.4	1	160	-159	55.5		64	47			55.5	50.5	65	46	80	21
CHI	2013	10	White, Melissa	115	F	02:32:37	9157	13186080	9	-0.4	190	-190.4	1	160	-159	55.5		64	47			55.5	50.5	65	46	80	21
CHI	2012	1	Kebede, Tsegaye	5	M	02:04:38	7478	1.07683e+07	8	-0.4	190	-190.4	1	160	-159	44.5		51	38			44.5	41	51	38	65	17
CHI	2012	2	Lilesa, Feyisa	6	M	02:04:52	7492	1.07885e+07	8	-0.4	190	-190.4	1	160	-159	44.5		51	38			44.5	41	51	38	65	17
CHI	2012	3	Regassa, Tilahun	17	M	02:05:27	7527	10838880	8	-0.4	190	-190.4	1	160	-159	44.5		51	38			44.5	41	51	38	65	17
CHI	2012	4	Kitwara, Sammy	16	M	02:05:54	7554	10877760	8	-0.4	190	-190.4	1	160	-159	44.5		51	38			44.5	41	51	38	65	17
CHI	2012	5	Korir, Wesley	2	M	02:06:13	7573	1.09051e+07	8	-0.4	190	-190.4	1	160	-159	44.5		51	38			44.5	41	51	38	65	17
CHI	2012	6	Kipyego, Bernard	3	M	02:06:40	7600	10944000	8	-0.4	190	-190.4	1	160	-159	44.5		51	38			44.5	41	51	38	65	17
CHI	2012	7	Ndungu, Samuel	12	M	02:07:26	7646	1.10102e+07	8	-0.4	190	-190.4	1	160	-159	44.5		51	38			44.5	41	51	38	65	17
CHI	2012	8	Yami, Dadi	7	M	02:07:43	7663	11034720	8	-0.4	190	-190.4	1	160	-159	44.5		51	38			44.5	41	51	38	65	17
CHI	2012	9	Ritzenhein, Dathan	15	M	02:07:47	7667	1.10405e+07	8	-0.4	190	-190.4	1	160	-159	44.5		51	38			44.5	41	51	38	65	17
CHI	2012	10	Dawit, Shami	8	M	02:08:39	7719	1.11154e+07	8	-0.4	190	-190.4	1	160	-159	44.5		51	38			44.5	41	51	38	65	17
CHI	2012	1	Baysa, Atsede	203	F	02:22:03	8523	12273120	8	-0.4	190	-190.4	1	160	-159	44.5		51	38			44.5	41	51	38	65	17
CHI	2012	2	Jeptoo, Rita	205	F	02:22:04	8524	12274560	8	-0.4	190	-190.4	1	160	-159	44.5		51	38			44.5	41	51	38	65	17
CHI	2012	3	Kabuu, Lucy	202	F	02:22:41	8561	12327840	8	-0.4	190	-190.4	1	160	-159	44.5		51	38			44.5	41	51	38	65	17
CHI	2012	4	Shobukhova, Liliya	201	F	02:22:59	8579	12353760	8	-0.4	190	-190.4	1	160	-159	44.5		51	38			44.5	41	51	38	65	17
CHI	2012	5	Rotich, Caroline	207	F	02:23:22	8602	12386880	8	-0.4	190	-190.4	1	160	-159	44.5		51	38			44.5	41	51	38	65	17
CHI	2012	6	Konovalova, Maria	206	F	02:25:38	8738	1.25827e+07	8	-0.4	190	-190.4	1	160	-159	44.5		51	38			44.5	41	51	38	65	17
CHI	2012	7	Sado, Fatuma	208	F	02:26:09	8769	1.26274e+07	8	-0.4	190	-190.4	1	160	-159	44.5		51	38			44.5	41	51	38	65	17
CHI	2012	8	Metivier Baillie, Renee	212	F	02:27:17	8837	12725280	8	-0.4	190	-190.4	1	160	-159	44.5		51	38			44.5	41	51	38	65	17
CHI	2012	9	McMahan, Dot	211	F	02:32:11	9131	13148640	8	-0.4	190	-190.4	1	160	-159	44.5		51	38			44.5	41	51	38	65	17
CHI	2012	10	Pezzullo, Stephanie	214	F	02:32:42	9162	13193280	8	-0.4	190	-190.4	1	160	-159	44.5		51	38			44.5	41	51	38	65	17
CHI	2011	1	Mosop, Moses	2	M	02:05:37	7537	10853280	7	-0.4	190	-190.4	1	160	-159	68		80	56			68.5	54.5	80	57	75	34
CHI	2011	2	Korir, Wesley	9	M	02:06:15	7575	1.0908e+07	7	-0.4	190	-190.4	1	160	-159	68		80	56			68.5	54.5	80	57	75	34
CHI	2011	3	Kipyego, Bernard	8	M	02:06:29	7589	10928160	7	-0.4	190	-190.4	1	160	-159	68		80	56			68.5	54.5	80	57	75	34
CHI	2011	4	Daba, Bekana	7	M	02:07:59	7679	11057760	7	-0.4	190	-190.4	1	160	-159	68		80	56			68.5	54.5	80	57	75	34
CHI	2011	5	Hall, Ryan	3	M	02:08:04	7684	11064960	7	-0.4	190	-190.4	1	160	-159	68		80	56			68.5	54.5	80	57	75	34
CHI	2011	6	Cheruiyot, Evans	5	M	02:10:29	7829	1.12738e+07	7	-0.4	190	-190.4	1	160	-159	68		80	56			68.5	54.5	80	57	75	34
CHI	2011	7	Gokaya, Kouji	21	M	02:12:15	7935	1.14264e+07	7	-0.4	190	-190.4	1	160	-159	68		80	56			68.5	54.5	80	57	75	34
CHI	2011	8	Arai, Hironori	20	M	02:13:17	7997	11515680	7	-0.4	190	-190.4	1	160	-159	68		80	56			68.5	54.5	80	57	75	34
CHI	2011	9	Horiguchi, Takashi	22	M	02:14:48	8088	1.16467e+07	7	-0.4	190	-190.4	1	160	-159	68		80	56			68.5	54.5	80	57	75	34
CHI	2011	10	Shimoju, Masaki	19	M	02:17:49	8269	11907360	7	-0.4	190	-190.4	1	160	-159	68		80	56			68.5	54.5	80	57	75	34
CHI	2011	1	Shobukhova, Liliya	101	F	02:18:20	8300	11952000	7	-0.4	190	-190.4	1	160	-159	68		80	56			68.5	54.5	80	57	75	34
CHI	2011	2	Dibaba, Ejegayehu	104	F	02:22:09	8529	12281760	7	-0.4	190	-190.4	1	160	-159	68		80	56			68.5	54.5	80	57	75	34
CHI	2011	3	Fukushi, Kayoko	102	F	02:24:38	8678	1.24963e+07	7	-0.4	190	-190.4	1	160	-159	68		80	56			68.5	54.5	80	57	75	34
CHI	2011	4	Gebre, Belainesh Zemedkun	109	F	02:26:17	8777	12638880	7	-0.4	190	-190.4	1	160	-159	68		80	56			68.5	54.5	80	57	75	34
CHI	2011	5	Daunay, Christelle	103	F	02:26:41	8801	1.26734e+07	7	-0.4	190	-190.4	1	160	-159	68		80	56			68.5	54.5	80	57	75	34
CHI	2011	6	Hallissey, Claire	112	F	02:29:27	8967	12912480	7	-0.4	190	-190.4	1	160	-159	68		80	56			68.5	54.5	80	57	75	34
CHI	2011	7	Chao, Yue	106	F	02:32:57	9177	13214880	7	-0.4	190	-190.4	1	160	-159	68		80	56			68.5	54.5	80	57	75	34
CHI	2011	8	Tafa, Askale	108	F	02:33:35	9215	13269600	7	-0.4	190	-190.4	1	160	-159	68		80	56			68.5	54.5	80	57	75	34
CHI	2011	9	Nonata da Silva, Cruz	113	F	02:35:35	9335	13442400	7	-0.4	190	-190.4	1	160	-159	68		80	56			68.5	54.5	80	57	75	34
CHI	2011	10	Faber, Jeannette	116	F	02:36:58	9418	13561920	7	-0.4	190	-190.4	1	160	-159	68		80	56			68.5	54.5	80	57	75	34
CHI	2010	1	Wanjiru, Sammy	1	M	02:06:24	7584	10920960	6	-0.4	190	-190.4	1	160	-159	71.5		84	59			71.5	50	84	59	72	28
CHI	2010	2	Kebede, Tsegaye	3	M	02:06:43	7603	1.09483e+07	6	-0.4	190	-190.4	1	160	-159	71.5		84	59			71.5	50	84	59	72	28
CHI	2010	3	Lilesa, Feyisa	4	M	02:08:10	7690	11073600	6	-0.4	190	-190.4	1	160	-159	71.5		84	59			71.5	50	84	59	72	28
CHI	2010	4	Korir, Wesley	8	M	02:08:44	7724	1.11226e+07	6	-0.4	190	-190.4	1	160	-159	71.5		84	59			71.5	50	84	59	72	28
CHI	2010	5	Kipruto, Vincent	2	M	02:09:08	7748	11157120	6	-0.4	190	-190.4	1	160	-159	71.5		84	59			71.5	50	84	59	72	28
CHI	2010	6	Cheruiyot, Robert Kiprono	5	M	02:09:28	7768	1.11859e+07	6	-0.4	190	-190.4	1	160	-159	71.5		84	59			71.5	50	84	59	72	28
CHI	2010	7	Moiben, Laban	9	M	02:10:48	7848	11301120	6	-0.4	190	-190.4	1	160	-159	71.5		84	59			71.5	50	84	59	72	28
CHI	2010	8	Hartmann, Jason	13	M	02:11:06	7866	1.1327e+07	6	-0.4	190	-190.4	1	160	-159	71.5		84	59			71.5	50	84	59	72	28
CHI	2010	9	Harroufi, Ridouane	10	M	02:13:01	7981	1.14926e+07	6	-0.4	190	-190.4	1	160	-159	71.5		84	59			71.5	50	84	59	72	28
CHI	2010	10	Sayenko, Mike	37	M	02:14:27	8067	11616480	6	-0.4	190	-190.4	1	160	-159	71.5		84	59			71.5	50	84	59	72	28
CHI	2010	1	Shobukhova, Liliya	101	F	02:20:25	8425	12132000	6	-0.4	190	-190.4	1	160	-159	71.5		84	59			71.5	50	84	59	72	28
CHI	2010	2	Baysa, Astede	105	F	02:23:40	8620	12412800	6	-0.4	190	-190.4	1	160	-159	71.5		84	59			71.5	50	84	59	72	28
CHI	2010	3	Konovalova, Maria	128	F	02:23:50	8630	12427200	6	-0.4	190	-190.4	1	160	-159	71.5		84	59			71.5	50	84	59	72	28
CHI	2010	4	Davila, Desiree	110	F	02:26:20	8780	12643200	6	-0.4	190	-190.4	1	160	-159	71.5		84	59			71.5	50	84	59	72	28
CHI	2010	5	Mikitenko, Irina	102	F	02:26:40	8800	12672000	6	-0.4	190	-190.4	1	160	-159	71.5		84	59			71.5	50	84	59	72	28
CHI	2010	6	Daska, Mamitu	106	F	02:28:29	8909	12828960	6	-0.4	190	-190.4	1	160	-159	71.5		84	59			71.5	50	84	59	72	28
CHI	2010	7	Lewy Boulet, Magdalena	108	F	02:28:44	8924	1.28506e+07	6	-0.4	190	-190.4	1	160	-159	71.5		84	59			71.5	50	84	59	72	28
CHI	2010	8	Yoshida, Kaori	112	F	02:29:45	8985	12938400	6	-0.4	190	-190.4	1	160	-159	71.5		84	59			71.5	50	84	59	72	28
CHI	2010	9	Chaofeng, Jia	129	F	02:30:35	9035	13010400	6	-0.4	190	-190.4	1	160	-159	71.5		84	59			71.5	50	84	59	72	28
CHI	2010	10	Moody, Tera	114	F	02:30:53	9053	13036320	6	-0.4	190	-190.4	1	160	-159	71.5		84	59			71.5	50	84	59	72	28
CHI	2009	1	Wanjiru, Sammy	2	M	02:05:41	7541	1.0859e+07	5	-0.4	190	-190.4	1	160	-159	36.5		45	28			36.5	58.5	45	28	80	37
CHI	2009	2	Goumri, Abderrahim	3	M	02:06:04	7564	1.08922e+07	5	-0.4	190	-190.4	1	160	-159	36.5		45	28			36.5	58.5	45	28	80	37
CHI	2009	3	Kipruto, Vincent	4	M	02:06:08	7568	10897920	5	-0.4	190	-190.4	1	160	-159	36.5		45	28			36.5	58.5	45	28	80	37
CHI	2009	4	Munyeki, Charles	8	M	02:07:06	7626	1.09814e+07	5	-0.4	190	-190.4	1	160	-159	36.5		45	28			36.5	58.5	45	28	80	37
CHI	2009	5	Limo, Richard	15	M	02:08:43	7723	11121120	5	-0.4	190	-190.4	1	160	-159	36.5		45	28			36.5	58.5	45	28	80	37
CHI	2009	6	Korir, Wesley	6	M	02:10:38	7838	1.12867e+07	5	-0.4	190	-190.4	1	160	-159	36.5		45	28			36.5	58.5	45	28	80	37
CHI	2009	7	Macharia, Isaac	7	M	02:11:09	7869	1.13314e+07	5	-0.4	190	-190.4	1	160	-159	36.5		45	28			36.5	58.5	45	28	80	37
CHI	2009	8	Reyes, Sergio	32	M	02:15:30	8130	11707200	5	-0.4	190	-190.4	1	160	-159	36.5		45	28			36.5	58.5	45	28	80	37
CHI	2009	9	Tola, Tedese	9	M	02:15:48	8148	1.17331e+07	5	-0.4	190	-190.4	1	160	-159	36.5		45	28			36.5	58.5	45	28	80	37
CHI	2009	10	Rizzo, Patrick	12	M	02:15:48	8148	1.17331e+07	5	-0.4	190	-190.4	1	160	-159	36.5		45	28			36.5	58.5	45	28	80	37
CHI	2009	1	Shobukhova, Liliya	105	F	02:25:56	8756	12608640	5	-0.4	190	-190.4	1	160	-159	36.5		45	28			36.5	58.5	45	28	80	37
CHI	2009	2	Mikitenko, Irina	104	F	02:26:31	8791	12659040	5	-0.4	190	-190.4	1	160	-159	36.5		45	28			36.5	58.5	45	28	80	37
CHI	2009	3	Grigoryeva, Lidiya	101	F	02:26:47	8807	12682080	5	-0.4	190	-190.4	1	160	-159	36.5		45	28			36.5	58.5	45	28	80	37
CHI	2009	4	Erkesso, Teyba	107	F	02:26:56	8816	12695040	5	-0.4	190	-190.4	1	160	-159	36.5		45	28			36.5	58.5	45	28	80	37
CHI	2009	5	Adere, Berhane	102	F	02:28:38	8918	12841920	5	-0.4	190	-190.4	1	160	-159	36.5		45	28			36.5	58.5	45	28	80	37
CHI	2009	6	Kastor, Deena	103	F	02:28:50	8930	12859200	5	-0.4	190	-190.4	1	160	-159	36.5		45	28			36.5	58.5	45	28	80	37
CHI	2009	7	Nasukawa, Mizuho	108	F	02:29:22	8962	12905280	5	-0.4	190	-190.4	1	160	-159	36.5		45	28			36.5	58.5	45	28	80	37
CHI	2009	8	White, Melissa	110	F	02:32:55	9175	13212000	5	-0.4	190	-190.4	1	160	-159	36.5		45	28			36.5	58.5	45	28	80	37
CHI	2009	9	Moody, Tera	109	F	02:32:59	9179	13217760	5	-0.4	190	-190.4	1	160	-159	36.5		45	28			36.5	58.5	45	28	80	37
CHI	2009	10	Pirtea, Adriana	106	F	02:34:07	9247	13315680	5	-0.4	190	-190.4	1	160	-159	36.5		45	28			36.5	58.5	45	28	80	37
CHI	2008	1	Cheruiyot, Evans	9	M	02:06:25	7585	1.09224e+07	4	-0.4	190	-190.4	1	160	-159	70.5		84	57			74.5	56	86	63	81	31
CHI	2008	2	Mandago, David	11	M	02:07:37	7657	1.10261e+07	4	-0.4	190	-190.4	1	160	-159	70.5		84	57			74.5	56	86	63	81	31
CHI	2008	3	Cherigat, Timothy	7	M	02:11:39	7899	1.13746e+07	4	-0.4	190	-190.4	1	160	-159	70.5		84	57			74.5	56	86	63	81	31
CHI	2008	4	Korir, Wesley	248	M	02:13:53	8033	1.15675e+07	4	-0.4	190	-190.4	1	160	-159	70.5		84	57			74.5	56	86	63	81	31
CHI	2008	5	Lauret, Martin	17	M	02:15:10	8110	11678400	4	-0.4	190	-190.4	1	160	-159	70.5		84	57			74.5	56	86	63	81	31
CHI	2008	6	Mutai, Emmanuel	4	M	02:15:36	8136	11715840	4	-0.4	190	-190.4	1	160	-159	70.5		84	57			74.5	56	86	63	81	31
CHI	2008	7	Reneau, Mike	14	M	02:16:20	8180	11779200	4	-0.4	190	-190.4	1	160	-159	70.5		84	57			74.5	56	86	63	81	31
CHI	2008	8	Kipsang, William	3	M	02:16:41	8201	11809440	4	-0.4	190	-190.4	1	160	-159	70.5		84	57			74.5	56	86	63	81	31
CHI	2008	9	Njenga, Daniel	1	M	02:17:33	8253	11884320	4	-0.4	190	-190.4	1	160	-159	70.5		84	57			74.5	56	86	63	81	31
CHI	2008	10	Limo, Richard	6	M	02:18:48	8328	11992320	4	-0.4	190	-190.4	1	160	-159	70.5		84	57			74.5	56	86	63	81	31
CHI	2008	1	Grigoryeva, Lidiya	105	F	02:27:17	8837	12725280	4	-0.4	190	-190.4	1	160	-159	70.5		84	57			74.5	56	86	63	81	31
CHI	2008	2	Biktimirova, Alevtina	107	F	02:29:32	8972	12919680	4	-0.4	190	-190.4	1	160	-159	70.5		84	57			74.5	56	86	63	81	31
CHI	2008	3	Shimahara, Kiyoko	108	F	02:30:19	9019	12987360	4	-0.4	190	-190.4	1	160	-159	70.5		84	57			74.5	56	86	63	81	31
CHI	2008	4	Tomescu Dita, Constantina	102	F	02:30:57	9057	13042080	4	-0.4	190	-190.4	1	160	-159	70.5		84	57			74.5	56	86	63	81	31
CHI	2008	5	Davila, Desiree	112	F	02:31:33	9093	13093920	4	-0.4	190	-190.4	1	160	-159	70.5		84	57			74.5	56	86	63	81	31
CHI	2008	6	De Reuck, Colleen	110	F	02:32:25	9145	13168800	4	-0.4	190	-190.4	1	160	-159	70.5		84	57			74.5	56	86	63	81	31
CHI	2008	7	Bekele, Bezunesh	106	F	02:32:41	9161	13191840	4	-0.4	190	-190.4	1	160	-159	70.5		84	57			74.5	56	86	63	81	31
CHI	2008	8	Higgins, Paige	113	F	02:33:06	9186	13227840	4	-0.4	190	-190.4	1	160	-159	70.5		84	57			74.5	56	86	63	81	31
CHI	2008	9	O'Neill, Kate	104	F	02:34:04	9244	13311360	4	-0.4	190	-190.4	1	160	-159	70.5		84	57			74.5	56	86	63	81	31
CHI	2008	10	Adere, Berhane	101	F	02:34:16	9256	13328640	4	-0.4	190	-190.4	1	160	-159	70.5		84	57			74.5	56	86	63	81	31
CHI	2007	1	Ivuti, Patrick	8	M	02:11:11	7871	11334240	3	-0.4	190	-190.4	1	160	-159	81.5		89	74			79.5	62.5	88	71	81	44
CHI	2007	2	Gharib, Jaouad	7	M	02:11:11	7871	11334240	3	-0.4	190	-190.4	1	160	-159	81.5		89	74			79.5	62.5	88	71	81	44
CHI	2007	3	Njenga, Daniel	3	M	02:12:45	7965	1.14696e+07	3	-0.4	190	-190.4	1	160	-159	81.5		89	74			79.5	62.5	88	71	81	44
CHI	2007	4	Cheruiyot, Robert K.	1	M	02:16:13	8173	11769120	3	-0.4	190	-190.4	1	160	-159	81.5		89	74			79.5	62.5	88	71	81	44
CHI	2007	5	Maiyo, Benjamin	4	M	02:16:59	8219	1.18354e+07	3	-0.4	190	-190.4	1	160	-159	81.5		89	74			79.5	62.5	88	71	81	44
CHI	2007	6	Cheboiboch, Christopher	12	M	02:17:17	8237	11861280	3	-0.4	190	-190.4	1	160	-159	81.5		89	74			79.5	62.5	88	71	81	44
CHI	2007	7	Lee, Bong ju	10	M	02:17:29	8249	1.18786e+07	3	-0.4	190	-190.4	1	160	-159	81.5		89	74			79.5	62.5	88	71	81	44
CHI	2007	8	Cox, Michael	330	M	02:21:42	8502	12242880	3	-0.4	190	-190.4	1	160	-159	81.5		89	74			79.5	62.5	88	71	81	44
CHI	2007	9	Flogel, Jason	343	M	02:26:34	8794	12663360	3	-0.4	190	-190.4	1	160	-159	81.5		89	74			79.5	62.5	88	71	81	44
CHI	2007	10	Blake, Eric	91	M	02:26:55	8815	12693600	3	-0.4	190	-190.4	1	160	-159	81.5		89	74			79.5	62.5	88	71	81	44
CHI	2007	1	Adere, Berhane	101	F	02:33:49	9229	13289760	3	-0.4	190	-190.4	1	160	-159	81.5		89	74			79.5	62.5	88	71	81	44
CHI	2007	2	Pirtea, Adriana	110	F	02:33:52	9232	13294080	3	-0.4	190	-190.4	1	160	-159	81.5		89	74			79.5	62.5	88	71	81	44
CHI	2007	3	O'Neill, Kate	109	F	02:36:15	9375	1.35e+07	3	-0.4	190	-190.4	1	160	-159	81.5		89	74			79.5	62.5	88	71	81	44
CHI	2007	4	Yelling, Liz	106	F	02:37:14	9434	13584960	3	-0.4	190	-190.4	1	160	-159	81.5		89	74			79.5	62.5	88	71	81	44
CHI	2007	5	Johnson, Benita	102	F	02:38:30	9510	13694400	3	-0.4	190	-190.4	1	160	-159	81.5		89	74			79.5	62.5	88	71	81	44
CHI	2007	6	Olaru, Nuta	105	F	02:39:04	9544	13743360	3	-0.4	190	-190.4	1	160	-159	81.5		89	74			79.5	62.5	88	71	81	44
CHI	2007	7	Higgins, Paige	256	F	02:40:14	9614	13844160	3	-0.4	190	-190.4	1	160	-159	81.5		89	74			79.5	62.5	88	71	81	44
CHI	2007	8	Fernandez, Yolanda	111	F	02:45:23	9923	14289120	3	-0.4	190	-190.4	1	160	-159	81.5		89	74			79.5	62.5	88	71	81	44
CHI	2007	9	Moody, Tera	121	F	02:46:40	10000	14400000	3	-0.4	190	-190.4	1	160	-159	81.5		89	74			79.5	62.5	88	71	81	44
CHI	2007	10	Butler, Kathy	108	F	02:48:21	10101	14545440	3	-0.4	190	-190.4	1	160	-159	81.5		89	74			79.5	62.5	88	71	81	44
CHI	2006	1	K. Cheruiyot, Robert	7	M	02:07:35	7655	1.10232e+07	2	-0.4	190	-190.4	1	160	-159	42		48	36			42	70.5	48	36	93	48
CHI	2006	2	Njenga, Daniel	2	M	02:07:40	7660	11030400	2	-0.4	190	-190.4	1	160	-159	42		48	36			42	70.5	48	36	93	48
CHI	2006	3	Muindi, Jimmy	8	M	02:07:51	7671	11046240	2	-0.4	190	-190.4	1	160	-159	42		48	36			42	70.5	48	36	93	48
CHI	2006	4	Abdirahman, Abdi	12	M	02:08:56	7736	11139840	2	-0.4	190	-190.4	1	160	-159	42		48	36			42	70.5	48	36	93	48
CHI	2006	5	Cheboror, Robert	3	M	02:09:25	7765	1.11816e+07	2	-0.4	190	-190.4	1	160	-159	42		48	36			42	70.5	48	36	93	48
CHI	2006	6	Sell, Brian	11	M	02:10:47	7847	1.12997e+07	2	-0.4	190	-190.4	1	160	-159	42		48	36			42	70.5	48	36	93	48
CHI	2006	7	Kosgei Kipkorir, Japhet	40	M	02:11:37	7897	11371680	2	-0.4	190	-190.4	1	160	-159	42		48	36			42	70.5	48	36	93	48
CHI	2006	8	Maiyo, Benjamin	6	M	02:11:53	7913	1.13947e+07	2	-0.4	190	-190.4	1	160	-159	42		48	36			42	70.5	48	36	93	48
CHI	2006	9	Berhanu, Dejene	14	M	02:12:27	7947	11443680	2	-0.4	190	-190.4	1	160	-159	42		48	36			42	70.5	48	36	93	48
CHI	2006	10	Kosgei Kirwa, Meshack	48	M	02:12:31	7951	1.14494e+07	2	-0.4	190	-190.4	1	160	-159	42		48	36			42	70.5	48	36	93	48
CHI	2006	1	Adere, Berhane	104	F	02:20:42	8442	12156480	2	-0.4	190	-190.4	1	160	-159	42		48	36			42	70.5	48	36	93	48
CHI	2006	2	Bogomolova, Galina	105	F	02:20:47	8447	12163680	2	-0.4	190	-190.4	1	160	-159	42		48	36			42	70.5	48	36	93	48
CHI	2006	3	Johnson, Benita	109	F	02:22:36	8556	12320640	2	-0.4	190	-190.4	1	160	-159	42		48	36			42	70.5	48	36	93	48
CHI	2006	4	Perez Carrillo, Madai	111	F	02:22:59	8579	12353760	2	-0.4	190	-190.4	1	160	-159	42		48	36			42	70.5	48	36	93	48
CHI	2006	5	Tomescu Dita, Constantina	102	F	02:24:25	8665	12477600	2	-0.4	190	-190.4	1	160	-159	42		48	36			42	70.5	48	36	93	48
CHI	2006	6	Olaru, Nuta	108	F	02:25:37	8737	12581280	2	-0.4	190	-190.4	1	160	-159	42		48	36			42	70.5	48	36	93	48
CHI	2006	7	Ominami, Hiromi	107	F	02:26:04	8764	12620160	2	-0.4	190	-190.4	1	160	-159	42		48	36			42	70.5	48	36	93	48
CHI	2006	8	Petrova, Lyudmila	103	F	02:27:08	8828	12712320	2	-0.4	190	-190.4	1	160	-159	42		48	36			42	70.5	48	36	93	48
CHI	2006	9	Butler, Kathy	113	F	02:28:39	8919	12843360	2	-0.4	190	-190.4	1	160	-159	42		48	36			42	70.5	48	36	93	48
CHI	2006	10	Rodriguez, Dulce Maria	112	F	02:28:54	8934	12864960	2	-0.4	190	-190.4	1	160	-159	42		48	36			42	70.5	48	36	93	48
CHI	2005	1	Limo, Felix	3	M	02:07:02	7622	10975680	1	-0.4	190	-190.4	1	160	-159	54.5		59	50			77	61	84	70	81	41
CHI	2005	2	Maiyo, Benjamin	15	M	02:07:09	7629	1.09858e+07	1	-0.4	190	-190.4	1	160	-159	54.5		59	50			77	61	84	70	81	41
CHI	2005	3	Njenga, Daniel	4	M	02:07:14	7634	1.0993e+07	1	-0.4	190	-190.4	1	160	-159	54.5		59	50			77	61	84	70	81	41
CHI	2005	4	Rutto, Evans	1	M	02:07:28	7648	1.10131e+07	1	-0.4	190	-190.4	1	160	-159	54.5		59	50			77	61	84	70	81	41
CHI	2005	5	Ivuti, Patrick	18	M	02:07:46	7666	11039040	1	-0.4	190	-190.4	1	160	-159	54.5		59	50			77	61	84	70	81	41
CHI	2005	6	Kipkemboi, Laban	8	M	02:09:22	7762	11177280	1	-0.4	190	-190.4	1	160	-159	54.5		59	50			77	61	84	70	81	41
CHI	2005	7	Kipsang, William	5	M	02:09:49	7789	11216160	1	-0.4	190	-190.4	1	160	-159	54.5		59	50			77	61	84	70	81	41
CHI	2005	8	Cherigat, Timothy	10	M	02:10:34	7834	11280960	1	-0.4	190	-190.4	1	160	-159	54.5		59	50			77	61	84	70	81	41
CHI	2005	9	Korir, Sammy	2	M	02:10:53	7853	1.13083e+07	1	-0.4	190	-190.4	1	160	-159	54.5		59	50			77	61	84	70	81	41
CHI	2005	10	Gwako, John	23	M	02:12:30	7950	1.1448e+07	1	-0.4	190	-190.4	1	160	-159	54.5		59	50			77	61	84	70	81	41
CHI	2005	1	Kastor, Deena	102	F	02:21:25	8485	12218400	1	-0.4	190	-190.4	1	160	-159	54.5		59	50			77	61	84	70	81	41
CHI	2005	2	Tomescu Dita, Constantina	101	F	02:21:30	8490	12225600	1	-0.4	190	-190.4	1	160	-159	54.5		59	50			77	61	84	70	81	41
CHI	2005	3	Chiba, Masako	103	F	02:26:00	8760	1.26144e+07	1	-0.4	190	-190.4	1	160	-159	54.5		59	50			77	61	84	70	81	41
CHI	2005	4	De Reuck, Colleen	107	F	02:28:40	8920	12844800	1	-0.4	190	-190.4	1	160	-159	54.5		59	50			77	61	84	70	81	41
CHI	2005	5	Hayakawa, Eri	108	F	02:28:50	8930	12859200	1	-0.4	190	-190.4	1	160	-159	54.5		59	50			77	61	84	70	81	41
CHI	2005	6	Russell, Blake	111	F	02:29:10	8950	12888000	1	-0.4	190	-190.4	1	160	-159	54.5		59	50			77	61	84	70	81	41
CHI	2005	7	Butler, Kathy	113	F	02:30:01	9001	12961440	1	-0.4	190	-190.4	1	160	-159	54.5		59	50			77	61	84	70	81	41
CHI	2005	8	Petrova, Tatyana	114	F	02:31:03	9063	13050720	1	-0.4	190	-190.4	1	160	-159	54.5		59	50			77	61	84	70	81	41
CHI	2005	9	Smyth, Kate	133	F	02:33:42	9222	13279680	1	-0.4	190	-190.4	1	160	-159	54.5		59	50			77	61	84	70	81	41
CHI	2005	10	Syrek, Grazyna	106	F	02:36:32	9392	13524480	1	-0.4	190	-190.4	1	160	-159	54.5		59	50			77	61	84	70	81	41
BOS	2014	1	Keflezighi, Meb	19	M	02:08:37	7717	1.11125e+07	10	-434	582.9	-1017.4	-459	292	-751	61.5		61	62			52.5	52	69	36	82	22
BOS	2014	2	Chebet, Wilson	7	M	02:08:48	7728	1.11283e+07	10	-434	582.9	-1017.4	-459	292	-751	61.5		61	62			52.5	52	69	36	82	22
BOS	2014	3	Chepkwony, Frankline	11	M	02:08:50	7730	1.11312e+07	10	-434	582.9	-1017.4	-459	292	-751	61.5		61	62			52.5	52	69	36	82	22
BOS	2014	4	Shafar, Vitaliy	23	M	02:09:37	7777	11198880	10	-434	582.9	-1017.4	-459	292	-751	61.5		61	62			52.5	52	69	36	82	22
BOS	2014	5	Geneti, Markos	5	M	02:09:50	7790	1.12176e+07	10	-434	582.9	-1017.4	-459	292	-751	61.5		61	62			52.5	52	69	36	82	22
BOS	2014	6	Kimurer, Joel	16	M	02:11:03	7863	11322720	10	-434	582.9	-1017.4	-459	292	-751	61.5		61	62			52.5	52	69	36	82	22
BOS	2014	7	Arciniaga, Nicholas	22	M	02:11:47	7907	1.13861e+07	10	-434	582.9	-1017.4	-459	292	-751	61.5		61	62			52.5	52	69	36	82	22
BOS	2014	8	Eggleston, Jeffrey	24	M	02:11:57	7917	11400480	10	-434	582.9	-1017.4	-459	292	-751	61.5		61	62			52.5	52	69	36	82	22
BOS	2014	9	Lonyangata, Paul	15	M	02:12:34	7954	1.14538e+07	10	-434	582.9	-1017.4	-459	292	-751	61.5		61	62			52.5	52	69	36	82	22
BOS	2014	10	Annani, Adil	14	M	02:12:43	7963	1.14667e+07	10	-434	582.9	-1017.4	-459	292	-751	61.5		61	62			52.5	52	69	36	82	22
BOS	2014	1	Jeptoo, Rita	F1	F	02:18:57	8337	12005280	10	-434	582.9	-1017.4	-459	292	-751	61.5		61	62			52.5	52	69	36	82	22
BOS	2014	2	Deba, Buzunesh	F10	F	02:19:59	8399	12094560	10	-434	582.9	-1017.4	-459	292	-751	61.5		61	62			52.5	52	69	36	82	22
BOS	2014	3	Dibaba, Mare	F2	F	02:20:35	8435	12146400	10	-434	582.9	-1017.4	-459	292	-751	61.5		61	62			52.5	52	69	36	82	22
BOS	2014	4	Sumgong, Jemima Jelagat	F3	F	02:20:41	8441	12155040	10	-434	582.9	-1017.4	-459	292	-751	61.5		61	62			52.5	52	69	36	82	22
BOS	2014	5	Melkamu, Meselech	F25	F	02:21:28	8488	12222720	10	-434	582.9	-1017.4	-459	292	-751	61.5		61	62			52.5	52	69	36	82	22
BOS	2014	6	Duliba, Aleksandra	F12	F	02:21:29	8489	12224160	10	-434	582.9	-1017.4	-459	292	-751	61.5		61	62			52.5	52	69	36	82	22
BOS	2014	7	Flanagan, Shalane	F17	F	02:22:02	8522	12271680	10	-434	582.9	-1017.4	-459	292	-751	61.5		61	62			52.5	52	69	36	82	22
BOS	2014	8	Cherop, Sharon	F6	F	02:23:00	8580	12355200	10	-434	582.9	-1017.4	-459	292	-751	61.5		61	62			52.5	52	69	36	82	22
BOS	2014	9	Ongori, Philes	F15	F	02:23:22	8602	12386880	10	-434	582.9	-1017.4	-459	292	-751	61.5		61	62			52.5	52	69	36	82	22
BOS	2014	10	Linden, Desiree	F8	F	02:23:54	8634	12432960	10	-434	582.9	-1017.4	-459	292	-751	61.5		61	62			52.5	52	69	36	82	22
BOS	2013	1	Desisa, Lelisa	2	M	02:10:22	7822	11263680	9	-434	582.9	-1017.4	-459	292	-751	55		56	54			43.5	63	49	38	76	50
BOS	2013	2	Kogo, Micah	19	M	02:10:27	7827	1.12709e+07	9	-434	582.9	-1017.4	-459	292	-751	55		56	54			43.5	63	49	38	76	50
BOS	2013	3	Gebremariam, Gebre	3	M	02:10:28	7828	1.12723e+07	9	-434	582.9	-1017.4	-459	292	-751	55		56	54			43.5	63	49	38	76	50
BOS	2013	4	Hartmann, Jason	15	M	02:12:12	7932	1.14221e+07	9	-434	582.9	-1017.4	-459	292	-751	55		56	54			43.5	63	49	38	76	50
BOS	2013	5	Korir, Wesley	1	M	02:12:30	7950	1.1448e+07	9	-434	582.9	-1017.4	-459	292	-751	55		56	54			43.5	63	49	38	76	50
BOS	2013	6	Geneti, Markos	4	M	02:12:44	7964	11468160	9	-434	582.9	-1017.4	-459	292	-751	55		56	54			43.5	63	49	38	76	50
BOS	2013	7	Chumba, Dickson	8	M	02:14:08	8048	11589120	9	-434	582.9	-1017.4	-459	292	-751	55		56	54			43.5	63	49	38	76	50
BOS	2013	8	Hunt, Jeffrey	14	M	02:14:28	8068	11617920	9	-434	582.9	-1017.4	-459	292	-751	55		56	54			43.5	63	49	38	76	50
BOS	2013	9	Tapia, Daniel	22	M	02:14:30	8070	11620800	9	-434	582.9	-1017.4	-459	292	-751	55		56	54			43.5	63	49	38	76	50
BOS	2013	10	Leon, Craig	23	M	02:14:38	8078	11632320	9	-434	582.9	-1017.4	-459	292	-751	55		56	54			43.5	63	49	38	76	50
BOS	2013	1	Jeptoo, Rita	F5	F	02:26:25	8785	12650400	9	-434	582.9	-1017.4	-459	292	-751	55		56	54			43.5	63	49	38	76	50
BOS	2013	2	Hailu, Meseret	F2	F	02:26:58	8818	12697920	9	-434	582.9	-1017.4	-459	292	-751	55		56	54			43.5	63	49	38	76	50
BOS	2013	3	Cherop, Sharon	F1	F	02:27:01	8821	12702240	9	-434	582.9	-1017.4	-459	292	-751	55		56	54			43.5	63	49	38	76	50
BOS	2013	4	Flanagan, Shalane	F10	F	02:27:08	8828	12712320	9	-434	582.9	-1017.4	-459	292	-751	55		56	54			43.5	63	49	38	76	50
BOS	2013	5	Tsegaye, Tirfi	F3	F	02:28:09	8889	12800160	9	-434	582.9	-1017.4	-459	292	-751	55		56	54			43.5	63	49	38	76	50
BOS	2013	6	Goucher, Kara	F9	F	02:28:11	8891	1.2803e+07	9	-434	582.9	-1017.4	-459	292	-751	55		56	54			43.5	63	49	38	76	50
BOS	2013	7	Perez, Madai	F6	F	02:28:59	8939	12872160	9	-434	582.9	-1017.4	-459	292	-751	55		56	54			43.5	63	49	38	76	50
BOS	2013	8	Nukuri-Johnson, Diane	F19	F	02:29:54	8994	12951360	9	-434	582.9	-1017.4	-459	292	-751	55		56	54			43.5	63	49	38	76	50
BOS	2013	9	Felix, Ana Dulce	F11	F	02:30:05	9005	12967200	9	-434	582.9	-1017.4	-459	292	-751	55		56	54			43.5	63	49	38	76	50
BOS	2013	10	Mockenhaupt, Sabrina	F14	F	02:30:09	9009	12972960	9	-434	582.9	-1017.4	-459	292	-751	55		56	54			43.5	63	49	38	76	50
BOS	2012	1	Korir, Wesley	8	M	02:12:40	7960	11462400	8	-434	582.9	-1017.4	-459	292	-751	76		65	87			73	59	87	59	84	34
BOS	2012	2	Matebo, Levy	4	M	02:13:06	7986	11499840	8	-434	582.9	-1017.4	-459	292	-751	76		65	87			73	59	87	59	84	34
BOS	2012	3	Kipyego, Bernard	9	M	02:13:13	7993	1.15099e+07	8	-434	582.9	-1017.4	-459	292	-751	76		65	87			73	59	87	59	84	34
BOS	2012	4	Hartmann, Jason	17	M	02:14:31	8071	1.16222e+07	8	-434	582.9	-1017.4	-459	292	-751	76		65	87			73	59	87	59	84	34
BOS	2012	5	Chebet, Wilson	5	M	02:14:56	8096	1.16582e+07	8	-434	582.9	-1017.4	-459	292	-751	76		65	87			73	59	87	59	84	34
BOS	2012	6	Korir, Laban	7	M	02:15:29	8129	1.17058e+07	8	-434	582.9	-1017.4	-459	292	-751	76		65	87			73	59	87	59	84	34
BOS	2012	7	Butter, Michel	19	M	02:16:38	8198	11805120	8	-434	582.9	-1017.4	-459	292	-751	76		65	87			73	59	87	59	84	34
BOS	2012	8	Barmasai, David	10	M	02:17:16	8236	11859840	8	-434	582.9	-1017.4	-459	292	-751	76		65	87			73	59	87	59	84	34
BOS	2012	9	Tamura, Hideaki	41	M	02:18:15	8295	11944800	8	-434	582.9	-1017.4	-459	292	-751	76		65	87			73	59	87	59	84	34
BOS	2012	10	Kisorio, Mathew	15	M	02:18:15	8295	11944800	8	-434	582.9	-1017.4	-459	292	-751	76		65	87			73	59	87	59	84	34
BOS	2012	1	Cherop, Sharon	F4	F	02:31:50	9110	13118400	8	-434	582.9	-1017.4	-459	292	-751	76		65	87			73	59	87	59	84	34
BOS	2012	2	Sumgong, Jemima Jelagat	F16	F	02:31:52	9112	13121280	8	-434	582.9	-1017.4	-459	292	-751	76		65	87			73	59	87	59	84	34
BOS	2012	3	Rono, Georgina	F11	F	02:33:09	9189	1.32322e+07	8	-434	582.9	-1017.4	-459	292	-751	76		65	87			73	59	87	59	84	34
BOS	2012	4	Dado, Firehiwot	F6	F	02:34:56	9296	13386240	8	-434	582.9	-1017.4	-459	292	-751	76		65	87			73	59	87	59	84	34
BOS	2012	5	Sigei, Diana	F15	F	02:35:40	9340	13449600	8	-434	582.9	-1017.4	-459	292	-751	76		65	87			73	59	87	59	84	34
BOS	2012	6	Jeptoo, Rita	F8	F	02:35:53	9353	1.34683e+07	8	-434	582.9	-1017.4	-459	292	-751	76		65	87			73	59	87	59	84	34
BOS	2012	7	Fujita, Mayumi	F20	F	02:39:11	9551	13753440	8	-434	582.9	-1017.4	-459	292	-751	76		65	87			73	59	87	59	84	34
BOS	2012	8	Leonteva, Nadezdha	F17	F	02:40:40	9640	1.38816e+07	8	-434	582.9	-1017.4	-459	292	-751	76		65	87			73	59	87	59	84	34
BOS	2012	9	Pretot, Svetlana	F102	F	02:40:50	9650	13896000	8	-434	582.9	-1017.4	-459	292	-751	76		65	87			73	59	87	59	84	34
BOS	2012	10	Piers, Sheri L.	F104	F	02:41:55	9715	13989600	8	-434	582.9	-1017.4	-459	292	-751	76		65	87			73	59	87	59	84	34
BOS	2011	1	Mutai, Geoffrey	2	M	02:03:02	7382	10630080	7	-434	582.9	-1017.4	-459	292	-751	50.5		46	55			52.5	48	61	44	71	25
BOS	2011	2	Mosop, Moses	22	M	02:03:06	7386	10635840	7	-434	582.9	-1017.4	-459	292	-751	50.5		46	55			52.5	48	61	44	71	25
BOS	2011	3	Gebremariam, Gebre	17	M	02:04:53	7493	1.07899e+07	7	-434	582.9	-1017.4	-459	292	-751	50.5		46	55			52.5	48	61	44	71	25
BOS	2011	4	Hall, Ryan	3	M	02:04:58	7498	10797120	7	-434	582.9	-1017.4	-459	292	-751	50.5		46	55			52.5	48	61	44	71	25
BOS	2011	5	Cherkos, Abreham	12	M	02:06:13	7573	1.09051e+07	7	-434	582.9	-1017.4	-459	292	-751	50.5		46	55			52.5	48	61	44	71	25
BOS	2011	6	Cheruiyot, Robert Kiprono	1	M	02:06:43	7603	1.09483e+07	7	-434	582.9	-1017.4	-459	292	-751	50.5		46	55			52.5	48	61	44	71	25
BOS	2011	7	Sanga, Philip Kimutai	9	M	02:07:10	7630	10987200	7	-434	582.9	-1017.4	-459	292	-751	50.5		46	55			52.5	48	61	44	71	25
BOS	2011	8	Chimsa, Deressa	14	M	02:07:39	7659	1.1029e+07	7	-434	582.9	-1017.4	-459	292	-751	50.5		46	55			52.5	48	61	44	71	25
BOS	2011	9	Daba, Bekana	8	M	02:08:03	7683	1.10635e+07	7	-434	582.9	-1017.4	-459	292	-751	50.5		46	55			52.5	48	61	44	71	25
BOS	2011	10	Kipchumba, Robert	16	M	02:08:44	7724	1.11226e+07	7	-434	582.9	-1017.4	-459	292	-751	50.5		46	55			52.5	48	61	44	71	25
BOS	2011	1	Kilel, Caroline	F8	F	02:22:36	8556	12320640	7	-434	582.9	-1017.4	-459	292	-751	50.5		46	55			52.5	48	61	44	71	25
BOS	2011	2	Davila, Desiree	F15	F	02:22:38	8558	12323520	7	-434	582.9	-1017.4	-459	292	-751	50.5		46	55			52.5	48	61	44	71	25
BOS	2011	3	Cherop, Sharon	F4	F	02:22:42	8562	12329280	7	-434	582.9	-1017.4	-459	292	-751	50.5		46	55			52.5	48	61	44	71	25
BOS	2011	4	Rotich, Caroline	F24	F	02:24:26	8666	12479040	7	-434	582.9	-1017.4	-459	292	-751	50.5		46	55			52.5	48	61	44	71	25
BOS	2011	5	Goucher, Kara	F12	F	02:24:52	8692	12516480	7	-434	582.9	-1017.4	-459	292	-751	50.5		46	55			52.5	48	61	44	71	25
BOS	2011	6	Tune, Dire	F9	F	02:25:08	8708	1.25395e+07	7	-434	582.9	-1017.4	-459	292	-751	50.5		46	55			52.5	48	61	44	71	25
BOS	2011	7	Kidane, Werknesh	F18	F	02:26:15	8775	12636000	7	-434	582.9	-1017.4	-459	292	-751	50.5		46	55			52.5	48	61	44	71	25
BOS	2011	8	Caballero, Yolanda B.	F51	F	02:26:17	8777	12638880	7	-434	582.9	-1017.4	-459	292	-751	50.5		46	55			52.5	48	61	44	71	25
BOS	2011	9	Timbilili, Alice	F10	F	02:26:34	8794	12663360	7	-434	582.9	-1017.4	-459	292	-751	50.5		46	55			52.5	48	61	44	71	25
BOS	2011	10	Ruban, Yuliya	F20	F	02:27:00	8820	1.27008e+07	7	-434	582.9	-1017.4	-459	292	-751	50.5		46	55			52.5	48	61	44	71	25
BOS	2010	1	Cheruiyot, Robert Kiprono	6	M	02:05:52	7552	1.08749e+07	6	-434	582.9	-1017.4	-459	292	-751	52		49	55			50.5	59	61	40	79	39
BOS	2010	2	Kebede, Tekeste	12	M	02:07:23	7643	11005920	6	-434	582.9	-1017.4	-459	292	-751	52		49	55			50.5	59	61	40	79	39
BOS	2010	3	Merga, Deriba	1	M	02:08:39	7719	1.11154e+07	6	-434	582.9	-1017.4	-459	292	-751	52		49	55			50.5	59	61	40	79	39
BOS	2010	4	Hall, Ryan	3	M	02:08:41	7721	11118240	6	-434	582.9	-1017.4	-459	292	-751	52		49	55			50.5	59	61	40	79	39
BOS	2010	5	Keflezighi, Meb	18	M	02:09:26	7766	11183040	6	-434	582.9	-1017.4	-459	292	-751	52		49	55			50.5	59	61	40	79	39
BOS	2010	6	Asfaw, Gashaw	14	M	02:10:53	7853	1.13083e+07	6	-434	582.9	-1017.4	-459	292	-751	52		49	55			50.5	59	61	40	79	39
BOS	2010	7	Komen, John	15	M	02:11:48	7908	11387520	6	-434	582.9	-1017.4	-459	292	-751	52		49	55			50.5	59	61	40	79	39
BOS	2010	8	Kipkosgei, Moses Kigen	19	M	02:12:04	7924	1.14106e+07	6	-434	582.9	-1017.4	-459	292	-751	52		49	55			50.5	59	61	40	79	39
BOS	2010	9	Lehmkuhle, Jason	21	M	02:12:24	7944	11439360	6	-434	582.9	-1017.4	-459	292	-751	52		49	55			50.5	59	61	40	79	39
BOS	2010	10	Suarez, Alejandro	23	M	02:12:33	7953	11452320	6	-434	582.9	-1017.4	-459	292	-751	52		49	55			50.5	59	61	40	79	39
BOS	2010	1	Erkesso, Teyba	F4	F	02:26:11	8771	1.26302e+07	6	-434	582.9	-1017.4	-459	292	-751	52		49	55			50.5	59	61	40	79	39
BOS	2010	2	Pushkareva, Tatyana	F15	F	02:26:14	8774	12634560	6	-434	582.9	-1017.4	-459	292	-751	52		49	55			50.5	59	61	40	79	39
BOS	2010	3	Kosgei, Salina	F1	F	02:28:35	8915	12837600	6	-434	582.9	-1017.4	-459	292	-751	52		49	55			50.5	59	61	40	79	39
BOS	2010	4	Girma, Waynishet	F14	F	02:28:36	8916	12839040	6	-434	582.9	-1017.4	-459	292	-751	52		49	55			50.5	59	61	40	79	39
BOS	2010	5	Genovese, Bruna	F7	F	02:29:12	8952	12890880	6	-434	582.9	-1017.4	-459	292	-751	52		49	55			50.5	59	61	40	79	39
BOS	2010	6	Grigoryeva, Lidiya	F6	F	02:30:31	9031	13004640	6	-434	582.9	-1017.4	-459	292	-751	52		49	55			50.5	59	61	40	79	39
BOS	2010	7	Nakamura, Yurika	F9	F	02:30:40	9040	13017600	6	-434	582.9	-1017.4	-459	292	-751	52		49	55			50.5	59	61	40	79	39
BOS	2010	8	Sun, Weiwei	F19	F	02:31:14	9074	13066560	6	-434	582.9	-1017.4	-459	292	-751	52		49	55			50.5	59	61	40	79	39
BOS	2010	9	Yulamanova, Nailya	F11	F	02:31:48	9108	13115520	6	-434	582.9	-1017.4	-459	292	-751	52		49	55			50.5	59	61	40	79	39
BOS	2010	10	Mayorova-Ivanova, Albina	F8	F	02:31:55	9115	13125600	6	-434	582.9	-1017.4	-459	292	-751	52		49	55			50.5	59	61	40	79	39
BOS	2009	1	Merga, Deriba	4	M	02:08:42	7722	11119680	5	-434	582.9	-1017.4	-459	292	-751	49		51	47			43	80.5	48	38	100	61
BOS	2009	2	Rono, Daniel	5	M	02:09:32	7772	11191680	5	-434	582.9	-1017.4	-459	292	-751	49		51	47			43	80.5	48	38	100	61
BOS	2009	3	Hall, Ryan	2	M	02:09:40	7780	1.12032e+07	5	-434	582.9	-1017.4	-459	292	-751	49		51	47			43	80.5	48	38	100	61
BOS	2009	4	Kebede, Tekeste	19	M	02:09:49	7789	11216160	5	-434	582.9	-1017.4	-459	292	-751	49		51	47			43	80.5	48	38	100	61
BOS	2009	5	Cheruiyot, Robert	7	M	02:10:06	7806	1.12406e+07	5	-434	582.9	-1017.4	-459	292	-751	49		51	47			43	80.5	48	38	100	61
BOS	2009	6	Asfaw, Gashaw	9	M	02:10:44	7844	11295360	5	-434	582.9	-1017.4	-459	292	-751	49		51	47			43	80.5	48	38	100	61
BOS	2009	7	Molla, Solomon	11	M	02:12:02	7922	1.14077e+07	5	-434	582.9	-1017.4	-459	292	-751	49		51	47			43	80.5	48	38	100	61
BOS	2009	8	Cheruiyot, Evans	3	M	02:12:45	7965	1.14696e+07	5	-434	582.9	-1017.4	-459	292	-751	49		51	47			43	80.5	48	38	100	61
BOS	2009	9	Kiogora, Stephen	10	M	02:13:00	7980	11491200	5	-434	582.9	-1017.4	-459	292	-751	49		51	47			43	80.5	48	38	100	61
BOS	2009	10	Cherigat, Timothy	12	M	02:13:04	7984	1.1497e+07	5	-434	582.9	-1017.4	-459	292	-751	49		51	47			43	80.5	48	38	100	61
BOS	2009	1	Kosgei, Salina	F4	F	02:32:16	9136	13155840	5	-434	582.9	-1017.4	-459	292	-751	49		51	47			43	80.5	48	38	100	61
BOS	2009	2	Tune, Dire	F1	F	02:32:17	9137	1.31573e+07	5	-434	582.9	-1017.4	-459	292	-751	49		51	47			43	80.5	48	38	100	61
BOS	2009	3	Goucher, Kara	F8	F	02:32:25	9145	13168800	5	-434	582.9	-1017.4	-459	292	-751	49		51	47			43	80.5	48	38	100	61
BOS	2009	4	Bekele, Bezunesh	F3	F	02:33:08	9188	13230720	5	-434	582.9	-1017.4	-459	292	-751	49		51	47			43	80.5	48	38	100	61
BOS	2009	5	Kirop, Helena	F5	F	02:33:24	9204	13253760	5	-434	582.9	-1017.4	-459	292	-751	49		51	47			43	80.5	48	38	100	61
BOS	2009	6	Grigoryeva, Lidiya	F6	F	02:34:20	9260	1.33344e+07	5	-434	582.9	-1017.4	-459	292	-751	49		51	47			43	80.5	48	38	100	61
BOS	2009	7	Habtamu, Atsede	F7	F	02:35:34	9334	1.3441e+07	5	-434	582.9	-1017.4	-459	292	-751	49		51	47			43	80.5	48	38	100	61
BOS	2009	8	De Reuck, Colleen S.	F103	F	02:35:37	9337	13445280	5	-434	582.9	-1017.4	-459	292	-751	49		51	47			43	80.5	48	38	100	61
BOS	2009	9	Timbilili, Alice	F9	F	02:36:25	9385	13514400	5	-434	582.9	-1017.4	-459	292	-751	49		51	47			43	80.5	48	38	100	61
BOS	2009	10	Ivanova, Alina	F102	F	02:36:50	9410	13550400	5	-434	582.9	-1017.4	-459	292	-751	49		51	47			43	80.5	48	38	100	61
BOS	2008	1	Cheruiyot, Robert K	1	M	02:07:46	7666	11039040	4	-434	582.9	-1017.4	-459	292	-751	53		53	53			48	83.5	52	44	93	74
BOS	2008	2	Bouramdane, Abderrahime	7	M	02:09:04	7744	11151360	4	-434	582.9	-1017.4	-459	292	-751	53		53	53			48	83.5	52	44	93	74
BOS	2008	3	El Boumlili, Khalid	14	M	02:10:35	7835	11282400	4	-434	582.9	-1017.4	-459	292	-751	53		53	53			48	83.5	52	44	93	74
BOS	2008	4	Asfaw, Gashaw	5	M	02:10:47	7847	1.12997e+07	4	-434	582.9	-1017.4	-459	292	-751	53		53	53			48	83.5	52	44	93	74
BOS	2008	5	Adillo, Kasime	12	M	02:12:24	7944	11439360	4	-434	582.9	-1017.4	-459	292	-751	53		53	53			48	83.5	52	44	93	74
BOS	2008	6	Cherigat, Timothy	10	M	02:14:13	8053	11596320	4	-434	582.9	-1017.4	-459	292	-751	53		53	53			48	83.5	52	44	93	74
BOS	2008	7	Cheboiboch, Christopher	6	M	02:14:47	8087	11645280	4	-434	582.9	-1017.4	-459	292	-751	53		53	53			48	83.5	52	44	93	74
BOS	2008	8	Kwambai, James	2	M	02:15:52	8152	11738880	4	-434	582.9	-1017.4	-459	292	-751	53		53	53			48	83.5	52	44	93	74
BOS	2008	9	Koskei, James	20	M	02:16:07	8167	1.17605e+07	4	-434	582.9	-1017.4	-459	292	-751	53		53	53			48	83.5	52	44	93	74
BOS	2008	10	Arciniaga, Nicholas A.	23	M	02:16:13	8173	11769120	4	-434	582.9	-1017.4	-459	292	-751	53		53	53			48	83.5	52	44	93	74
BOS	2008	1	Tune, Dire	F7	F	02:25:25	8725	12564000	4	-434	582.9	-1017.4	-459	292	-751	53		53	53			48	83.5	52	44	93	74
BOS	2008	2	Biktimirova, Alevtina	F8	F	02:25:27	8727	12566880	4	-434	582.9	-1017.4	-459	292	-751	53		53	53			48	83.5	52	44	93	74
BOS	2008	3	Jeptoo, Rita	F4	F	02:26:34	8794	12663360	4	-434	582.9	-1017.4	-459	292	-751	53		53	53			48	83.5	52	44	93	74
BOS	2008	4	Prokopcuka, Jelena	F2	F	02:28:12	8892	12804480	4	-434	582.9	-1017.4	-459	292	-751	53		53	53			48	83.5	52	44	93	74
BOS	2008	5	Magarsa, Askale Tafa	F5	F	02:29:48	8988	12942720	4	-434	582.9	-1017.4	-459	292	-751	53		53	53			48	83.5	52	44	93	74
BOS	2008	6	Genovese, Bruna	F9	F	02:30:52	9052	13034880	4	-434	582.9	-1017.4	-459	292	-751	53		53	53			48	83.5	52	44	93	74
BOS	2008	7	Olaru, Nuta	F12	F	02:33:56	9236	13299840	4	-434	582.9	-1017.4	-459	292	-751	53		53	53			48	83.5	52	44	93	74
BOS	2008	8	Guta, Robe Tola	F6	F	02:34:37	9277	13358880	4	-434	582.9	-1017.4	-459	292	-751	53		53	53			48	83.5	52	44	93	74
BOS	2008	9	Grigoryeva, Lidiya	F1	F	02:35:37	9337	13445280	4	-434	582.9	-1017.4	-459	292	-751	53		53	53			48	83.5	52	44	93	74
BOS	2008	10	Hood, Stephanie A.	F35	F	02:44:44	9884	14232960	4	-434	582.9	-1017.4	-459	292	-751	53		53	53			48	83.5	52	44	93	74
BOS	2007	1	Cheruiyot, Robert K	1	M	02:14:13	8053	11596320	3	-434	582.9	-1017.4	-459	292	-751	48.5		47	50			45	85.5	48	42	100	71
BOS	2007	2	Kwambai, James	11	M	02:14:33	8073	1.16251e+07	3	-434	582.9	-1017.4	-459	292	-751	48.5		47	50			45	85.5	48	42	100	71
BOS	2007	3	Kiogora, Stephen	7	M	02:14:47	8087	11645280	3	-434	582.9	-1017.4	-459	292	-751	48.5		47	50			45	85.5	48	42	100	71
BOS	2007	4	Koskei, James	16	M	02:15:05	8105	11671200	3	-434	582.9	-1017.4	-459	292	-751	48.5		47	50			45	85.5	48	42	100	71
BOS	2007	5	Wodajo, Teferi	5	M	02:15:06	8106	11672640	3	-434	582.9	-1017.4	-459	292	-751	48.5		47	50			45	85.5	48	42	100	71
BOS	2007	6	Maiyo, Benjamin	2	M	02:16:04	8164	1.17562e+07	3	-434	582.9	-1017.4	-459	292	-751	48.5		47	50			45	85.5	48	42	100	71
BOS	2007	7	Pertile, Ruggero	8	M	02:16:08	8168	1.17619e+07	3	-434	582.9	-1017.4	-459	292	-751	48.5		47	50			45	85.5	48	42	100	71
BOS	2007	8	Gilmore, Peter	20	M	02:16:41	8201	11809440	3	-434	582.9	-1017.4	-459	292	-751	48.5		47	50			45	85.5	48	42	100	71
BOS	2007	9	Ndereba, Samuel	15	M	02:17:04	8224	11842560	3	-434	582.9	-1017.4	-459	292	-751	48.5		47	50			45	85.5	48	42	100	71
BOS	2007	10	Cheboror, Robert	3	M	02:18:07	8287	11933280	3	-434	582.9	-1017.4	-459	292	-751	48.5		47	50			45	85.5	48	42	100	71
BOS	2007	1	Grigoryeva, Lidiya	F6	F	02:29:18	8958	12899520	3	-434	582.9	-1017.4	-459	292	-751	48.5		47	50			45	85.5	48	42	100	71
BOS	2007	2	Prokopcuka, Jelena	F2	F	02:29:58	8998	12957120	3	-434	582.9	-1017.4	-459	292	-751	48.5		47	50			45	85.5	48	42	100	71
BOS	2007	3	Perez, Madai	F4	F	02:30:16	9016	12983040	3	-434	582.9	-1017.4	-459	292	-751	48.5		47	50			45	85.5	48	42	100	71
BOS	2007	4	Jeptoo, Rita	F1	F	02:33:08	9188	13230720	3	-434	582.9	-1017.4	-459	292	-751	48.5		47	50			45	85.5	48	42	100	71
BOS	2007	5	Kastor, Deena	F3	F	02:35:09	9309	13404960	3	-434	582.9	-1017.4	-459	292	-751	48.5		47	50			45	85.5	48	42	100	71
BOS	2007	6	Guta, Robe Tola	F5	F	02:36:29	9389	13520160	3	-434	582.9	-1017.4	-459	292	-751	48.5		47	50			45	85.5	48	42	100	71
BOS	2007	7	Chelangat, Alice	F8	F	02:38:07	9487	1.36613e+07	3	-434	582.9	-1017.4	-459	292	-751	48.5		47	50			45	85.5	48	42	100	71
BOS	2007	8	Alyanak, Ann M.	F72	F	02:38:55	9535	13730400	3	-434	582.9	-1017.4	-459	292	-751	48.5		47	50			45	85.5	48	42	100	71
BOS	2007	9	Price, Kristin M.	F65	F	02:38:57	9537	13733280	3	-434	582.9	-1017.4	-459	292	-751	48.5		47	50			45	85.5	48	42	100	71
BOS	2007	10	Akor, Mary A.	F50	F	02:41:01	9661	13911840	3	-434	582.9	-1017.4	-459	292	-751	48.5		47	50			45	85.5	48	42	100	71
BOS	2006	1	Cheruiyot, Robert	8	M	02:07:14	7634	1.0993e+07	2	-434	582.9	-1017.4	-459	292	-751	54		55	53			48.5	67	53	44	79	55
BOS	2006	2	Maiyo, Benjamin	5	M	02:08:21	7701	11089440	2	-434	582.9	-1017.4	-459	292	-751	54		55	53			48.5	67	53	44	79	55
BOS	2006	3	Keflezighi, Meb	11	M	02:09:56	7796	11226240	2	-434	582.9	-1017.4	-459	292	-751	54		55	53			48.5	67	53	44	79	55
BOS	2006	4	Sell, Brian	16	M	02:10:55	7855	1.13112e+07	2	-434	582.9	-1017.4	-459	292	-751	54		55	53			48.5	67	53	44	79	55
BOS	2006	5	Culpepper, Alan	10	M	02:11:02	7862	11321280	2	-434	582.9	-1017.4	-459	292	-751	54		55	53			48.5	67	53	44	79	55
BOS	2006	6	Jitsui, Kenjiro	25	M	02:11:32	7892	1.13645e+07	2	-434	582.9	-1017.4	-459	292	-751	54		55	53			48.5	67	53	44	79	55
BOS	2006	7	Gilmore, Peter	20	M	02:12:45	7965	1.14696e+07	2	-434	582.9	-1017.4	-459	292	-751	54		55	53			48.5	67	53	44	79	55
BOS	2006	8	Kiplagat, William	3	M	02:13:26	8006	1.15286e+07	2	-434	582.9	-1017.4	-459	292	-751	54		55	53			48.5	67	53	44	79	55
BOS	2006	9	Onsare, Wilson	2	M	02:13:47	8027	11558880	2	-434	582.9	-1017.4	-459	292	-751	54		55	53			48.5	67	53	44	79	55
BOS	2006	10	Verran, Clint	17	M	02:14:12	8052	1.15949e+07	2	-434	582.9	-1017.4	-459	292	-751	54		55	53			48.5	67	53	44	79	55
BOS	2006	1	Jeptoo, Rita	F5	F	02:23:38	8618	1.24099e+07	2	-434	582.9	-1017.4	-459	292	-751	54		55	53			48.5	67	53	44	79	55
BOS	2006	2	Prokopcuka, Jelena	F2	F	02:23:48	8628	12424320	2	-434	582.9	-1017.4	-459	292	-751	54		55	53			48.5	67	53	44	79	55
BOS	2006	3	Tosa, Reiko	F1	F	02:24:11	8651	12457440	2	-434	582.9	-1017.4	-459	292	-751	54		55	53			48.5	67	53	44	79	55
BOS	2006	4	Genovese, Bruna	F9	F	02:25:28	8728	1.25683e+07	2	-434	582.9	-1017.4	-459	292	-751	54		55	53			48.5	67	53	44	79	55
BOS	2006	5	Shimahara, Kiyoko	F10	F	02:26:52	8812	1.26893e+07	2	-434	582.9	-1017.4	-459	292	-751	54		55	53			48.5	67	53	44	79	55
BOS	2006	6	Biktimirova, Alevtina	F6	F	02:26:58	8818	12697920	2	-434	582.9	-1017.4	-459	292	-751	54		55	53			48.5	67	53	44	79	55
BOS	2006	7	Jevtic, Olivera	F8	F	02:29:38	8978	12928320	2	-434	582.9	-1017.4	-459	292	-751	54		55	53			48.5	67	53	44	79	55
BOS	2006	8	Biktagirova, Madina	F101	F	02:30:06	9006	1.29686e+07	2	-434	582.9	-1017.4	-459	292	-751	54		55	53			48.5	67	53	44	79	55
BOS	2006	9	Nurgalieva, Olesya	F11	F	02:30:16	9016	12983040	2	-434	582.9	-1017.4	-459	292	-751	54		55	53			48.5	67	53	44	79	55
BOS	2006	10	Balciunaite, Zivile	F7	F	02:32:16	9136	13155840	2	-434	582.9	-1017.4	-459	292	-751	54		55	53			48.5	67	53	44	79	55
BOS	2005	1	Negussie, Hailu	7	M	02:11:45	7905	1.13832e+07	1	-434	582.9	-1017.4	-459	292	-751	68		70	66			59.5	33	66	53	47	19
BOS	2005	2	Onsare, Wilson	3	M	02:12:21	7941	11435040	1	-434	582.9	-1017.4	-459	292	-751	68		70	66			59.5	33	66	53	47	19
BOS	2005	3	Cherono, Benson	23	M	02:12:48	7968	11473920	1	-434	582.9	-1017.4	-459	292	-751	68		70	66			59.5	33	66	53	47	19
BOS	2005	4	Culpepper, Alan	10	M	02:13:39	8019	1.15474e+07	1	-434	582.9	-1017.4	-459	292	-751	68		70	66			59.5	33	66	53	47	19
BOS	2005	5	Cheruiyot, Robert Kipkoech	13	M	02:14:30	8070	11620800	1	-434	582.9	-1017.4	-459	292	-751	68		70	66			59.5	33	66	53	47	19
BOS	2005	6	Cherigat, Timothy	1	M	02:15:19	8119	11691360	1	-434	582.9	-1017.4	-459	292	-751	68		70	66			59.5	33	66	53	47	19
BOS	2005	7	Kipchumba, Benjamin	19	M	02:15:26	8126	1.17014e+07	1	-434	582.9	-1017.4	-459	292	-751	68		70	66			59.5	33	66	53	47	19
BOS	2005	8	Letherby, Andrew	15	M	02:16:38	8198	11805120	1	-434	582.9	-1017.4	-459	292	-751	68		70	66			59.5	33	66	53	47	19
BOS	2005	9	Ouaadi, Mohamed	6	M	02:16:41	8201	11809440	1	-434	582.9	-1017.4	-459	292	-751	68		70	66			59.5	33	66	53	47	19
BOS	2005	10	Gilmore, Peter	22	M	02:17:32	8252	11882880	1	-434	582.9	-1017.4	-459	292	-751	68		70	66			59.5	33	66	53	47	19
BOS	2005	1	Ndereba, Catherine	F1	F	02:25:13	8713	12546720	1	-434	582.9	-1017.4	-459	292	-751	68		70	66			59.5	33	66	53	47	19
BOS	2005	2	Alemu, Elfenesh	F2	F	02:27:03	8823	12705120	1	-434	582.9	-1017.4	-459	292	-751	68		70	66			59.5	33	66	53	47	19
BOS	2005	3	Genovese, Bruna	F7	F	02:29:51	8991	12947040	1	-434	582.9	-1017.4	-459	292	-751	68		70	66			59.5	33	66	53	47	19
BOS	2005	4	Zakharova, Svetlana	F3	F	02:31:34	9094	13095360	1	-434	582.9	-1017.4	-459	292	-751	68		70	66			59.5	33	66	53	47	19
BOS	2005	5	Biktagirova, Madina	F102	F	02:32:41	9161	13191840	1	-434	582.9	-1017.4	-459	292	-751	68		70	66			59.5	33	66	53	47	19
BOS	2005	6	Morgunova, Lyubov	F12	F	02:33:24	9204	13253760	1	-434	582.9	-1017.4	-459	292	-751	68		70	66			59.5	33	66	53	47	19
BOS	2005	7	Gemechu, Shitaye	F10	F	02:33:51	9231	13292640	1	-434	582.9	-1017.4	-459	292	-751	68		70	66			59.5	33	66	53	47	19
BOS	2005	8	El Kamch, Zhor	F9	F	02:36:54	9414	13556160	1	-434	582.9	-1017.4	-459	292	-751	68		70	66			59.5	33	66	53	47	19
BOS	2005	9	Ogawa, Mina	F15	F	02:37:34	9454	1.36138e+07	1	-434	582.9	-1017.4	-459	292	-751	68		70	66			59.5	33	66	53	47	19
BOS	2005	10	Olaru, Nuta	F5	F	02:37:37	9457	13618080	1	-434	582.9	-1017.4	-459	292	-751	68		70	66			59.5	33	66	53	47	19
TOK	2014	1	Chunba, Dickson	7	M	02:05:42	7542	10860480	10	-121.3	269	-390.3	-120.4	92.19	-212.6							42.5	37.5	46	39	48	27
TOK	2014	2	Tola, Tadese	2	M	02:05:57	7557	10882080	10	-121.3	269	-390.3	-120.4	92.19	-212.6							42.5	37.5	46	39	48	27
TOK	2014	3	Kitwara, Sammy	4	M	02:06:30	7590	1.09296e+07	10	-121.3	269	-390.3	-120.4	92.19	-212.6							42.5	37.5	46	39	48	27
TOK	2014	4	Kipyego, Michael	3	M	02:06:58	7618	1.09699e+07	10	-121.3	269	-390.3	-120.4	92.19	-212.6							42.5	37.5	46	39	48	27
TOK	2014	5	Sommet, Peter	5	M	02:07:05	7625	10980000	10	-121.3	269	-390.3	-120.4	92.19	-212.6							42.5	37.5	46	39	48	27
TOK	2014	6	Kipsang, Geoffrey	8	M	02:07:37	7657	1.10261e+07	10	-121.3	269	-390.3	-120.4	92.19	-212.6							42.5	37.5	46	39	48	27
TOK	2014	7	Chimsa, Deresa	6	M	02:07:40	7660	11030400	10	-121.3	269	-390.3	-120.4	92.19	-212.6							42.5	37.5	46	39	48	27
TOK	2014	8	Kohei, Matsumura	26	M	02:08:09	7689	1.10722e+07	10	-121.3	269	-390.3	-120.4	92.19	-212.6							42.5	37.5	46	39	48	27
TOK	2014	9	light two, Kobayashi	103	M	02:08:51	7731	11132640	10	-121.3	269	-390.3	-120.4	92.19	-212.6							42.5	37.5	46	39	48	27
TOK	2014	10	Kirui, Abel	1	M	02:09:04	7744	11151360	10	-121.3	269	-390.3	-120.4	92.19	-212.6							42.5	37.5	46	39	48	27
TOK	2014	1	Tsegaye, Tirfi	32	F	02:22:23	8543	12301920	10	-121.3	269	-390.3	-120.4	92.19	-212.6							42.5	37.5	46	39	48	27
TOK	2014	2	Dibaba, Birhane	34	F	02:22:30	8550	12312000	10	-121.3	269	-390.3	-120.4	92.19	-212.6							42.5	37.5	46	39	48	27
TOK	2014	3	Rotich, Caroline	31	F	02:24:16	8656	1.24646e+07	10	-121.3	269	-390.3	-120.4	92.19	-212.6							42.5	37.5	46	39	48	27
TOK	2014	4	Kabuu, Lucy	36	F	02:24:35	8675	12492000	10	-121.3	269	-390.3	-120.4	92.19	-212.6							42.5	37.5	46	39	48	27
TOK	2014	5	Lono, Janet	39	F	02:26:03	8763	12618720	10	-121.3	269	-390.3	-120.4	92.19	-212.6							42.5	37.5	46	39	48	27
TOK	2014	6	Mayorova, Albina	38	F	02:28:18	8898	12813120	10	-121.3	269	-390.3	-120.4	92.19	-212.6							42.5	37.5	46	39	48	27
TOK	2014	7	Mai, Ito	41	F	02:28:36	8916	12839040	10	-121.3	269	-390.3	-120.4	92.19	-212.6							42.5	37.5	46	39	48	27
TOK	2014	8	Rika, Shintaku	205	F	02:31:15	9075	13068000	10	-121.3	269	-390.3	-120.4	92.19	-212.6							42.5	37.5	46	39	48	27
TOK	2014	9	Manami, Kamiya	207	F	02:31:34	9094	13095360	10	-121.3	269	-390.3	-120.4	92.19	-212.6							42.5	37.5	46	39	48	27
TOK	2014	10	Hiroko, Yoshitomi	203	F	02:32:38	9158	13187520	10	-121.3	269	-390.3	-120.4	92.19	-212.6							42.5	37.5	46	39	48	27
TOK	2013	1	Kimetto, Dennis	1	M	02:06:50	7610	10958400	9	-121.3	269	-390.3	-120.4	92.19	-212.6							39.5	46	46	33	65	27
TOK	2013	2	Kipyego, Michael	9	M	02:06:58	7618	1.09699e+07	9	-121.3	269	-390.3	-120.4	92.19	-212.6							39.5	46	46	33	65	27
TOK	2013	3	Kipyego, Bernard	8	M	02:07:53	7673	11049120	9	-121.3	269	-390.3	-120.4	92.19	-212.6							39.5	46	46	33	65	27
TOK	2013	4	Kazuhiro, Maeda	22	M	02:08:00	7680	11059200	9	-121.3	269	-390.3	-120.4	92.19	-212.6							39.5	46	46	33	65	27
TOK	2013	5	Kuwanbai, James	2	M	02:08:02	7682	11062080	9	-121.3	269	-390.3	-120.4	92.19	-212.6							39.5	46	46	33	65	27
TOK	2013	6	Kilwa, Gilbert	6	M	02:08:17	7697	1.10837e+07	9	-121.3	269	-390.3	-120.4	92.19	-212.6							39.5	46	46	33	65	27
TOK	2013	7	Bekele, Feisa	7	M	02:09:05	7745	1.11528e+07	9	-121.3	269	-390.3	-120.4	92.19	-212.6							39.5	46	46	33	65	27
TOK	2013	8	Sefir, Dino	3	M	02:09:13	7753	11164320	9	-121.3	269	-390.3	-120.4	92.19	-212.6							39.5	46	46	33	65	27
TOK	2013	9	Takayuki, Matsumiya	24	M	02:09:14	7754	1.11658e+07	9	-121.3	269	-390.3	-120.4	92.19	-212.6							39.5	46	46	33	65	27
TOK	2013	10	Maillot, Jonathan	4	M	02:10:18	7818	11257920	9	-121.3	269	-390.3	-120.4	92.19	-212.6							39.5	46	46	33	65	27
TOK	2013	1	Kebede, Abel	33	F	02:25:34	8734	12576960	9	-121.3	269	-390.3	-120.4	92.19	-212.6							39.5	46	46	33	65	27
TOK	2013	2	Iseiasu, Ieshi	38	F	02:26:01	8761	12615840	9	-121.3	269	-390.3	-120.4	92.19	-212.6							39.5	46	46	33	65	27
TOK	2013	3	Mikitenko, Irina	31	F	02:26:41	8801	1.26734e+07	9	-121.3	269	-390.3	-120.4	92.19	-212.6							39.5	46	46	33	65	27
TOK	2013	4	Mayorova, Albina	36	F	02:26:51	8811	12687840	9	-121.3	269	-390.3	-120.4	92.19	-212.6							39.5	46	46	33	65	27
TOK	2013	5	Yoshimi, Ozaki	41	F	02:28:30	8910	12830400	9	-121.3	269	-390.3	-120.4	92.19	-212.6							39.5	46	46	33	65	27
TOK	2013	6	Joan'nesu, Heraria	39	F	02:29:20	8960	12902400	9	-121.3	269	-390.3	-120.4	92.19	-212.6							39.5	46	46	33	65	27
TOK	2013	7	Mika, Yoshikawa	245	F	02:30:20	9020	12988800	9	-121.3	269	-390.3	-120.4	92.19	-212.6							39.5	46	46	33	65	27
TOK	2013	8	Sutaraboitawa, Nasutashia	40	F	02:30:45	9045	13024800	9	-121.3	269	-390.3	-120.4	92.19	-212.6							39.5	46	46	33	65	27
TOK	2013	9	Azusa, Nojiri	42	F	02:31:15	9075	13068000	9	-121.3	269	-390.3	-120.4	92.19	-212.6							39.5	46	46	33	65	27
TOK	2013	10	Hiroko, Yoshitomi	205	F	02:31:28	9088	1.30867e+07	9	-121.3	269	-390.3	-120.4	92.19	-212.6							39.5	46	46	33	65	27
TOK	2012	1	Kipyego, Michael	4	M	02:07:37	7657	1.10261e+07	8	-121.3	269	-390.3	-120.4	92.19	-212.6							42.5	53	46	39	70	36
TOK	2012	2	new, Fujiwara	13	M	02:07:48	7668	11041920	8	-121.3	269	-390.3	-120.4	92.19	-212.6							42.5	53	46	39	70	36
TOK	2012	3	Kiprotich, Stephen	5	M	02:07:50	7670	1.10448e+07	8	-121.3	269	-390.3	-120.4	92.19	-212.6							42.5	53	46	39	70	36
TOK	2012	4	Gebrselassie, Haile	1	M	02:08:17	7697	1.10837e+07	8	-121.3	269	-390.3	-120.4	92.19	-212.6							42.5	53	46	39	70	36
TOK	2012	5	Roslin, Victor	6	M	02:08:32	7712	11105280	8	-121.3	269	-390.3	-120.4	92.19	-212.6							42.5	53	46	39	70	36
TOK	2012	6	Kazuhiro, Maeda	14	M	02:08:38	7718	11113920	8	-121.3	269	-390.3	-120.4	92.19	-212.6							42.5	53	46	39	70	36
TOK	2012	7	Takayuki, Matsumiya	15	M	02:09:28	7768	1.11859e+07	8	-121.3	269	-390.3	-120.4	92.19	-212.6							42.5	53	46	39	70	36
TOK	2012	8	Mekonen, Heil	7	M	02:09:59	7799	1.12306e+07	8	-121.3	269	-390.3	-120.4	92.19	-212.6							42.5	53	46	39	70	36
TOK	2012	9	Tsuyoshi, Kumamoto	131	M	02:10:13	7813	11250720	8	-121.3	269	-390.3	-120.4	92.19	-212.6							42.5	53	46	39	70	36
TOK	2012	10	heavy history, Ikawa	102	M	02:11:26	7886	11355840	8	-121.3	269	-390.3	-120.4	92.19	-212.6							42.5	53	46	39	70	36
TOK	2012	1	Habutamu, Atsede	22	F	02:25:28	8728	1.25683e+07	8	-121.3	269	-390.3	-120.4	92.19	-212.6							42.5	53	46	39	70	36
TOK	2012	2	Iseiasu, Ieshi	26	F	02:26:00	8760	1.26144e+07	8	-121.3	269	-390.3	-120.4	92.19	-212.6							42.5	53	46	39	70	36
TOK	2012	3	Kirop, Helena	21	F	02:26:02	8762	12617280	8	-121.3	269	-390.3	-120.4	92.19	-212.6							42.5	53	46	39	70	36
TOK	2012	4	Eri, Okubo	33	F	02:26:08	8768	12625920	8	-121.3	269	-390.3	-120.4	92.19	-212.6							42.5	53	46	39	70	36
TOK	2012	5	Arkhipova, Tatiana	24	F	02:26:46	8806	12680640	8	-121.3	269	-390.3	-120.4	92.19	-212.6							42.5	53	46	39	70	36
TOK	2012	6	Dura, Rishan	28	F	02:28:22	8902	1.28189e+07	8	-121.3	269	-390.3	-120.4	92.19	-212.6							42.5	53	46	39	70	36
TOK	2012	7	Jerusalem bear, Lee	23	F	02:28:36	8916	12839040	8	-121.3	269	-390.3	-120.4	92.19	-212.6							42.5	53	46	39	70	36
TOK	2012	8	Stetsenko, Kateryna	29	F	02:28:38	8918	12841920	8	-121.3	269	-390.3	-120.4	92.19	-212.6							42.5	53	46	39	70	36
TOK	2012	9	da Silva, Adriana	30	F	02:29:17	8957	12898080	8	-121.3	269	-390.3	-120.4	92.19	-212.6							42.5	53	46	39	70	36
TOK	2012	10	Sumiko, Suzuki	202	F	02:29:25	8965	1.29096e+07	8	-121.3	269	-390.3	-120.4	92.19	-212.6							42.5	53	46	39	70	36
TOK	2011	1	Mekonnen, Hailu	6	M	02:07:35	7655	1.10232e+07	7	-121.3	269	-390.3	-120.4	92.19	-212.6							52.5	56.5	66	39	71	42
TOK	2011	2	Binotto, Paul	4	M	02:08:17	7697	1.10837e+07	7	-121.3	269	-390.3	-120.4	92.19	-212.6							52.5	56.5	66	39	71	42
TOK	2011	3	Kawauchi, Yuki	16	M	02:08:37	7717	1.11125e+07	7	-121.3	269	-390.3	-120.4	92.19	-212.6							52.5	56.5	66	39	71	42
TOK	2011	4	KenNori, Oda	19	M	02:09:03	7743	1.11499e+07	7	-121.3	269	-390.3	-120.4	92.19	-212.6							52.5	56.5	66	39	71	42
TOK	2011	5	Jouy, Cyrus	8	M	02:09:10	7750	11160000	7	-121.3	269	-390.3	-120.4	92.19	-212.6							52.5	56.5	66	39	71	42
TOK	2011	6	Limo, Felix	2	M	02:10:50	7850	1.1304e+07	7	-121.3	269	-390.3	-120.4	92.19	-212.6							52.5	56.5	66	39	71	42
TOK	2011	7	Takaaki, Koda	17	M	02:11:08	7868	1.13299e+07	7	-121.3	269	-390.3	-120.4	92.19	-212.6							52.5	56.5	66	39	71	42
TOK	2011	8	Kipsang, Salim	5	M	02:11:25	7885	11354400	7	-121.3	269	-390.3	-120.4	92.19	-212.6							52.5	56.5	66	39	71	42
TOK	2011	9	Tsegay, Yemane	3	M	02:11:49	7909	1.1389e+07	7	-121.3	269	-390.3	-120.4	92.19	-212.6							52.5	56.5	66	39	71	42
TOK	2011	10	Takashi, Horiguchi	116	M	02:12:05	7925	11412000	7	-121.3	269	-390.3	-120.4	92.19	-212.6							52.5	56.5	66	39	71	42
TOK	2011	1	Noriko, Higuchi	35	F	02:28:49	8929	12857760	7	-121.3	269	-390.3	-120.4	92.19	-212.6							52.5	56.5	66	39	71	42
TOK	2011	2	Petrova, Tatyana	22	F	02:28:56	8936	12867840	7	-121.3	269	-390.3	-120.4	92.19	-212.6							52.5	56.5	66	39	71	42
TOK	2011	3	Yoko, Shibui	31	F	02:29:03	8943	1.28779e+07	7	-121.3	269	-390.3	-120.4	92.19	-212.6							52.5	56.5	66	39	71	42
TOK	2011	4	Misaki, Katsumata	34	F	02:31:10	9070	13060800	7	-121.3	269	-390.3	-120.4	92.19	-212.6							52.5	56.5	66	39	71	42
TOK	2011	5	Sumiko, Suzuki	206	F	02:32:02	9122	13135680	7	-121.3	269	-390.3	-120.4	92.19	-212.6							52.5	56.5	66	39	71	42
TOK	2011	6	Rina, Yamazaki	238	F	02:32:51	9171	13206240	7	-121.3	269	-390.3	-120.4	92.19	-212.6							52.5	56.5	66	39	71	42
TOK	2011	7	Shoko, Miyazaki	205	F	02:33:10	9190	13233600	7	-121.3	269	-390.3	-120.4	92.19	-212.6							52.5	56.5	66	39	71	42
TOK	2011	8	Hiromi, Hirata	33	F	02:33:14	9194	13239360	7	-121.3	269	-390.3	-120.4	92.19	-212.6							52.5	56.5	66	39	71	42
TOK	2011	9	Burkovska, Olena	25	F	02:33:30	9210	13262400	7	-121.3	269	-390.3	-120.4	92.19	-212.6							52.5	56.5	66	39	71	42
TOK	2011	10	Miki, Ohira	202	F	02:34:46	9286	13371840	7	-121.3	269	-390.3	-120.4	92.19	-212.6							52.5	56.5	66	39	71	42
TOK	2010	1	Masakazu, Fujiwara	102	M	02:12:19	7939	11432160	6	-121.3	269	-390.3	-120.4	92.19	-212.6							42.5	81.5	46	39	87	76
TOK	2010	2	new, Fujiwara	12	M	02:12:34	7954	1.14538e+07	6	-121.3	269	-390.3	-120.4	92.19	-212.6							42.5	81.5	46	39	87	76
TOK	2010	3	Atsushi Sato, Noriyuki	11	M	02:12:35	7955	11455200	6	-121.3	269	-390.3	-120.4	92.19	-212.6							42.5	81.5	46	39	87	76
TOK	2010	4	Kawauchi, Yuki	117	M	02:12:36	7956	11456640	6	-121.3	269	-390.3	-120.4	92.19	-212.6							42.5	81.5	46	39	87	76
TOK	2010	5	TomoWataru, Adachi	18	M	02:12:46	7966	11471040	6	-121.3	269	-390.3	-120.4	92.19	-212.6							42.5	81.5	46	39	87	76
TOK	2010	6	Muwaniki, Joseph	146	M	02:12:53	7973	1.14811e+07	6	-121.3	269	-390.3	-120.4	92.19	-212.6							42.5	81.5	46	39	87	76
TOK	2010	7	lathing, Rashid	1	M	02:12:59	7979	11489760	6	-121.3	269	-390.3	-120.4	92.19	-212.6							42.5	81.5	46	39	87	76
TOK	2010	8	Takaaki, Koda	143	M	02:13:04	7984	1.1497e+07	6	-121.3	269	-390.3	-120.4	92.19	-212.6							42.5	81.5	46	39	87	76
TOK	2010	9	Kipsang, Salim	3	M	02:13:16	7996	11514240	6	-121.3	269	-390.3	-120.4	92.19	-212.6							42.5	81.5	46	39	87	76
TOK	2010	10	good health, Hasegawa	149	M	02:15:15	8115	1.16856e+07	6	-121.3	269	-390.3	-120.4	92.19	-212.6							42.5	81.5	46	39	87	76
TOK	2010	1	Biktimirova, Alevtina	21	F	02:34:39	9279	13361760	6	-121.3	269	-390.3	-120.4	92.19	-212.6							42.5	81.5	46	39	87	76
TOK	2010	2	Guta, Lobbe,	22	F	02:36:29	9389	13520160	6	-121.3	269	-390.3	-120.4	92.19	-212.6							42.5	81.5	46	39	87	76
TOK	2010	3	Oraru, Nuta	24	F	02:36:42	9402	13538880	6	-121.3	269	-390.3	-120.4	92.19	-212.6							42.5	81.5	46	39	87	76
TOK	2010	4	Kono himself, True	203	F	02:39:01	9541	13739040	6	-121.3	269	-390.3	-120.4	92.19	-212.6							42.5	81.5	46	39	87	76
TOK	2010	5	Yan, Jin	25	F	02:41:04	9664	13916160	6	-121.3	269	-390.3	-120.4	92.19	-212.6							42.5	81.5	46	39	87	76
TOK	2010	6	Yumi, Sato	233	F	02:43:01	9781	14084640	6	-121.3	269	-390.3	-120.4	92.19	-212.6							42.5	81.5	46	39	87	76
TOK	2010	7	Wakana, Hanando	210	F	02:44:03	9843	14173920	6	-121.3	269	-390.3	-120.4	92.19	-212.6							42.5	81.5	46	39	87	76
TOK	2010	8	Monbi, Julia	23	F	02:45:11	9911	14271840	6	-121.3	269	-390.3	-120.4	92.19	-212.6							42.5	81.5	46	39	87	76
TOK	2010	9	Sawa Yoshimi, Kase	219	F	02:47:03	10023	14433120	6	-121.3	269	-390.3	-120.4	92.19	-212.6							42.5	81.5	46	39	87	76
TOK	2010	10	Noriko, Hirao	207	F	02:47:32	10052	14474880	6	-121.3	269	-390.3	-120.4	92.19	-212.6							42.5	81.5	46	39	87	76
TOK	2009	1	Kipusangu, Salim	4	M	02:10:27	7827	1.12709e+07	5	-121.3	269	-390.3	-120.4	92.19	-212.6							57.5	80.5	60	55	94	67
TOK	2009	2	Kazuhiro, Maeda	187	M	02:11:01	7861	1.13198e+07	5	-121.3	269	-390.3	-120.4	92.19	-212.6							57.5	80.5	60	55	94	67
TOK	2009	3	Kensuke, Takahashi	103	M	02:11:25	7885	11354400	5	-121.3	269	-390.3	-120.4	92.19	-212.6							57.5	80.5	60	55	94	67
TOK	2009	4	cholyl, Sammy	1	M	02:11:57	7917	11400480	5	-121.3	269	-390.3	-120.4	92.19	-212.6							57.5	80.5	60	55	94	67
TOK	2009	5	Kenta, Oshima	118	M	02:12:54	7974	1.14826e+07	5	-121.3	269	-390.3	-120.4	92.19	-212.6							57.5	80.5	60	55	94	67
TOK	2009	6	Tomoyuki, Sato	15	M	02:13:12	7992	1.15085e+07	5	-121.3	269	-390.3	-120.4	92.19	-212.6							57.5	80.5	60	55	94	67
TOK	2009	7	Baranovsky, Dimitri	3	M	02:13:27	8007	11530080	5	-121.3	269	-390.3	-120.4	92.19	-212.6							57.5	80.5	60	55	94	67
TOK	2009	8	Lolo, Asunake	7	M	02:13:40	8020	11548800	5	-121.3	269	-390.3	-120.4	92.19	-212.6							57.5	80.5	60	55	94	67
TOK	2009	9	Kentaro, Nakamoto	113	M	02:13:53	8033	1.15675e+07	5	-121.3	269	-390.3	-120.4	92.19	-212.6							57.5	80.5	60	55	94	67
TOK	2009	10	Atsushi, Fujita	12	M	02:14:00	8040	11577600	5	-121.3	269	-390.3	-120.4	92.19	-212.6							57.5	80.5	60	55	94	67
TOK	2009	1	River Mizuho, Nasu	35	F	02:25:38	8738	1.25827e+07	5	-121.3	269	-390.3	-120.4	92.19	-212.6							57.5	80.5	60	55	94	67
TOK	2009	2	Yukari, Saeki	36	F	02:28:55	8935	1.28664e+07	5	-121.3	269	-390.3	-120.4	92.19	-212.6							57.5	80.5	60	55	94	67
TOK	2009	3	Reiko, Tosa	31	F	02:29:19	8959	12900960	5	-121.3	269	-390.3	-120.4	92.19	-212.6							57.5	80.5	60	55	94	67
TOK	2009	4	Biktimirova, Alevtina	21	F	02:29:33	8973	1.29211e+07	5	-121.3	269	-390.3	-120.4	92.19	-212.6							57.5	80.5	60	55	94	67
TOK	2009	5	Gemechu, Shitaye	23	F	02:29:59	8999	12958560	5	-121.3	269	-390.3	-120.4	92.19	-212.6							57.5	80.5	60	55	94	67
TOK	2009	6	Kiyoko, ShimaGen	34	F	02:31:57	9117	13128480	5	-121.3	269	-390.3	-120.4	92.19	-212.6							57.5	80.5	60	55	94	67
TOK	2009	7	Hiromi, Daiminami	33	F	02:32:11	9131	13148640	5	-121.3	269	-390.3	-120.4	92.19	-212.6							57.5	80.5	60	55	94	67
TOK	2009	8	Taruposhu, Ruminitsu~a	24	F	02:32:22	9142	13164480	5	-121.3	269	-390.3	-120.4	92.19	-212.6							57.5	80.5	60	55	94	67
TOK	2009	9	Chepuchunba, Pamela	22	F	02:32:40	9160	13190400	5	-121.3	269	-390.3	-120.4	92.19	-212.6							57.5	80.5	60	55	94	67
TOK	2009	10	Harumi, Hiro-san	32	F	02:35:39	9339	13448160	5	-121.3	269	-390.3	-120.4	92.19	-212.6							57.5	80.5	60	55	94	67
TOK	2008	1	Roslin, Victor	2	M	02:07:23	7643	11005920	4	-121.3	269	-390.3	-120.4	92.19	-212.6							36	40.5	39	33	56	25
TOK	2008	2	new, Fujiwara	183	M	02:08:40	7720	11116800	4	-121.3	269	-390.3	-120.4	92.19	-212.6							36	40.5	39	33	56	25
TOK	2008	3	Gitahi, Julius	110	M	02:08:57	7737	11141280	4	-121.3	269	-390.3	-120.4	92.19	-212.6							36	40.5	39	33	56	25
TOK	2008	4	Toshinari, Suwa	31	M	02:09:16	7756	1.11686e+07	4	-121.3	269	-390.3	-120.4	92.19	-212.6							36	40.5	39	33	56	25
TOK	2008	5	Satoshi, Irifune	32	M	02:09:40	7780	1.12032e+07	4	-121.3	269	-390.3	-120.4	92.19	-212.6							36	40.5	39	33	56	25
TOK	2008	6	Zoyu, Umeki	36	M	02:11:00	7860	11318400	4	-121.3	269	-390.3	-120.4	92.19	-212.6							36	40.5	39	33	56	25
TOK	2008	7	Seiji, Kobayashi	109	M	02:11:02	7862	11321280	4	-121.3	269	-390.3	-120.4	92.19	-212.6							36	40.5	39	33	56	25
TOK	2008	8	Kazutoshi, Takatsuka	107	M	02:11:15	7875	11340000	4	-121.3	269	-390.3	-120.4	92.19	-212.6							36	40.5	39	33	56	25
TOK	2008	9	Hiroyuki, Horihata	187	M	02:11:47	7907	1.13861e+07	4	-121.3	269	-390.3	-120.4	92.19	-212.6							36	40.5	39	33	56	25
TOK	2008	10	Takashi, Ota	182	M	02:12:10	7930	11419200	4	-121.3	269	-390.3	-120.4	92.19	-212.6							36	40.5	39	33	56	25
TOK	2008	1	Dreher, Claudia	50000	F	02:35:35	9335	13442400	4	-121.3	269	-390.3	-120.4	92.19	-212.6							36	40.5	39	33	56	25
TOK	2008	2	Lisa, Mizutani	15001	F	02:48:59	10139	14600160	4	-121.3	269	-390.3	-120.4	92.19	-212.6							36	40.5	39	33	56	25
TOK	2008	3	Sawa Yoshimi, Kase	15058	F	02:51:18	10278	14800320	4	-121.3	269	-390.3	-120.4	92.19	-212.6							36	40.5	39	33	56	25
TOK	2008	4	Mineko, Yamauchi	15064	F	02:52:02	10322	14863680	4	-121.3	269	-390.3	-120.4	92.19	-212.6							36	40.5	39	33	56	25
TOK	2008	5	Millau, Tanabe	15011	F	02:52:07	10327	14870880	4	-121.3	269	-390.3	-120.4	92.19	-212.6							36	40.5	39	33	56	25
TOK	2008	6	Yuko, Ishida	15005	F	02:53:02	10382	14950080	4	-121.3	269	-390.3	-120.4	92.19	-212.6							36	40.5	39	33	56	25
TOK	2008	7	Kyoko, Tsukamoto	15025	F	02:53:53	10433	15023520	4	-121.3	269	-390.3	-120.4	92.19	-212.6							36	40.5	39	33	56	25
TOK	2008	8	Wu, Wan-Ling	50027	F	02:54:11	10451	15049440	4	-121.3	269	-390.3	-120.4	92.19	-212.6							36	40.5	39	33	56	25
TOK	2008	9	Keiko, Hiyama	15015	F	02:54:20	10460	15062400	4	-121.3	269	-390.3	-120.4	92.19	-212.6							36	40.5	39	33	56	25
TOK	2008	10	light, Tanaka	15004	F	02:54:45	10485	15098400	4	-121.3	269	-390.3	-120.4	92.19	-212.6							36	40.5	39	33	56	25
TOK	2007	1	Jenga, Daniel	2	M	02:09:45	7785	11210400	3	-121.3	269	-390.3	-120.4	92.19	-212.6							44.5	73.5	48	41	93	54
TOK	2007	2	Tomoyuki, Sato	34	M	02:11:22	7882	11350080	3	-121.3	269	-390.3	-120.4	92.19	-212.6							44.5	73.5	48	41	93	54
TOK	2007	3	Satoshi, Irifune	32	M	02:12:44	7964	11468160	3	-121.3	269	-390.3	-120.4	92.19	-212.6							44.5	73.5	48	41	93	54
TOK	2007	4	Masashi, Hayashi	101	M	02:15:28	8128	11704320	3	-121.3	269	-390.3	-120.4	92.19	-212.6							44.5	73.5	48	41	93	54
TOK	2007	5	Kazuyoshi, Tokumoto	178	M	02:15:55	8155	1.17432e+07	3	-121.3	269	-390.3	-120.4	92.19	-212.6							44.5	73.5	48	41	93	54
TOK	2007	6	de Lima, Vanderlei	3	M	02:16:08	8168	1.17619e+07	3	-121.3	269	-390.3	-120.4	92.19	-212.6							44.5	73.5	48	41	93	54
TOK	2007	7	Seiji, Kobayashi	102	M	02:17:13	8233	11855520	3	-121.3	269	-390.3	-120.4	92.19	-212.6							44.5	73.5	48	41	93	54
TOK	2007	8	school, Itayama	103	M	02:17:29	8249	1.18786e+07	3	-121.3	269	-390.3	-120.4	92.19	-212.6							44.5	73.5	48	41	93	54
TOK	2007	9	Koji, Henan	185	M	02:18:03	8283	11927520	3	-121.3	269	-390.3	-120.4	92.19	-212.6							44.5	73.5	48	41	93	54
TOK	2007	10	Taijiang, Mogesu	61	M	02:18:20	8300	11952000	3	-121.3	269	-390.3	-120.4	92.19	-212.6							44.5	73.5	48	41	93	54
TOK	2007	1	Hitomi, Shintani	F34001	F	02:31:01	9061	13047840	3	-121.3	269	-390.3	-120.4	92.19	-212.6							44.5	73.5	48	41	93	54
TOK	2007	2	truth, Tanigawa	F56	F	02:49:54	10194	14679360	3	-121.3	269	-390.3	-120.4	92.19	-212.6							44.5	73.5	48	41	93	54
TOK	2007	3	light, Tanaka	F34009	F	02:50:02	10202	14690880	3	-121.3	269	-390.3	-120.4	92.19	-212.6							44.5	73.5	48	41	93	54
TOK	2007	4	Mai'ana, Lennon	F34016	F	02:52:04	10324	14866560	3	-121.3	269	-390.3	-120.4	92.19	-212.6							44.5	73.5	48	41	93	54
TOK	2007	5	Arimori, Yuko	F51	F	02:52:45	10365	14925600	3	-121.3	269	-390.3	-120.4	92.19	-212.6							44.5	73.5	48	41	93	54
TOK	2007	6	Yumiko, Suda	F34004	F	02:55:31	10531	15164640	3	-121.3	269	-390.3	-120.4	92.19	-212.6							44.5	73.5	48	41	93	54
TOK	2007	7	Michiyo, Abe	F34024	F	02:56:14	10574	15226560	3	-121.3	269	-390.3	-120.4	92.19	-212.6							44.5	73.5	48	41	93	54
TOK	2007	8	Junko, Ishikawa	F34008	F	02:56:20	10580	1.52352e+07	3	-121.3	269	-390.3	-120.4	92.19	-212.6							44.5	73.5	48	41	93	54
TOK	2007	9	莉美, Honjo	F34014	F	02:57:03	10623	15297120	3	-121.3	269	-390.3	-120.4	92.19	-212.6							44.5	73.5	48	41	93	54
TOK	2007	10	truth, Kudo	F34034	F	02:57:21	10641	15323040	3	-121.3	269	-390.3	-120.4	92.19	-212.6							44.5	73.5	48	41	93	54
