# Supplementary material for: The Boston Marathon versus the World Marathon Majors
Source: PLoS One. 2017 Sep 1;12(9):e0184024. doi: 10.1371/journal.pone.0184024 (PMC5581174; doi:10.1371/journal.pone.0184024)
Supplement: S2 File — (ZIP) [file pone.0184024.s002.zip › Boston Marathon/Copy of Race profile data_GOOGLE.xlsx]

## Sheet: Boston
FROM GOOGLE
Boston
Net Alt ∆ (ft)	-434.5
Alt Gain (ft)	582.9
Alt Loss (ft)	-1017.4
Mile	Mile Alt	Mile alt ∆	Mile Alt Gain	Mile Alt Loss
0	444.9	0	0	0
1	360.2	-84.7	61.9	-146.6
2	318.2	-42	2.8	-44.8
3	248.8	-69.4	36.8	-106.2
4	204.4	-44.4	0	-44.4
5	209.4	5	67.6	-62.6
6	179.1	-30.3	22.3	-52.6
7	163.8	-15.3	8.4	-23.7
8	157.6	-6.2	0	-6.2
9	162	4.4	28.4	-24
10	152.9	-9.1	6.7	-15.8
11	185	32.1	32.1	0
12	170.2	-14.8	9.5	-24.3
13	148	-22.2	4.3	-26.5
14	123.2	-24.8	0.3	-25.1
15	143.1	19.9	29.5	-9.6
16	101.9	-41.2	22.7	-63.9
17	126.1	24.2	73.6	-49.4
18	88	-38.1	0	-38.1
19	137.1	49.1	65	-15.9
20	152.1	15	57.1	-42.1
21	174.9	22.8	39.5	-16.7
22	150.9	-24	61.1	-85.1
23	91.3	-59.6	-59.6	0
24	75.2	-16.1	12.9	-29
25	22.7	-52.5	0	-52.5
26	22.7	0	0	0
26.2	10.4	-12.3	0	-12.3
	TOTALS	-434.5	582.9	-1017.4

## Sheet: London
FROM GOOGLE
London
Net Alt ∆ (ft)	-107.6
Alt Gain (ft)	450.8
Alt Loss (ft)	-558.4
Mile	Mile Alt	Mile alt ∆	Mile Alt Gain	Mile Alt Loss
0	130.4	0	0	0
1	154.3	23.9	23.9	0
2	158.3	4	18.8	-14.8
3	103.5	-54.8	0.5	-55.3
4	15.4	-88.1	12.6	-100.7
5	9.8	-5.6	7.8	-13.4
6	19.8	10	10.2	-0.2
7	13.6	-6.2	4	-10.2
8	9.9	-3.7	10.2	-13.9
9	17.5	7.6	19.5	-11.9
10	15.6	-1.9	10.1	-12
11	13.6	-2	8.8	-10.8
12	9.1	-4.5	3.1	-7.6
13	29.9	20.8	33.2	-12.4
14	25.2	-4.7	5	-9.7
15	9.6	-15.6	2.1	-17.7
16	14	4.4	42.4	-38
17	14.3	0.3	11.1	-10.8
18	18.3	4	6.6	-2.6
19	30.5	12.2	19.7	-7.5
20	15.2	-15.3	15.4	-30.7
21	22.4	7.2	12.7	-5.5
22	32.3	9.9	14.6	-4.7
23	40.2	7.9	12.5	-4.6
24	72.4	32.2	113.9	-81.7
25	13.2	-59.2	5.9	-65.1
26	15.6	2.4	19	-16.6
26.2	22.8	7.2	7.2	0
	TOTALS	-107.6	450.8	-558.4

## Sheet: Berlin
FROM GOOGLE
Berlin
Net Alt ∆ (ft)	0
Alt Gain (ft)	253
Alt Loss (ft)	-253
Mile	Mile Alt	Mile alt ∆	Mile Alt Gain	Mile Alt Loss
0	111.5	0	0	0
1	111.5	0	0	0
2	118.1	6.6	13.1	-6.5
3	108.3	-9.8	3.3	-13.1
4	108.3	0	0	0
5	124.7	16.4	26.3	-9.9
6	121.4	-3.3	13.1	-16.4
7	118.1	-3.3	6.6	-9.9
8	118.1	0	3.3	-3.3
9	114.8	-3.3	3.3	-6.6
10	114.8	0	3.3	-3.3
11	118.1	3.3	6.6	-3.3
12	121.4	3.3	3.3	0
13	118.1	-3.3	6.6	-9.9
14	114.8	-3.3	13.2	-16.5
15	128	13.2	13.2	0
16	147.6	19.6	19.6	0
17	141.1	-6.5	13.1	-19.6
18	167.3	26.2	39.4	-13.2
19	144.4	-22.9	16.4	-39.3
20	147.6	3.2	9.8	-6.6
21	124.7	-22.9	0	-22.9
22	118.1	-6.6	6.6	-13.2
23	114.8	-3.3	3.3	-6.6
24	114.8	0	3.3	-3.3
25	118.1	3.3	16.4	-13.1
26	114.8	-3.3	9.9	-13.2
26.2	111.5	-3.3	0	-3.3
	TOTALS	0	253	-253

## Sheet: Tokyo
FROM GOOGLE
Tokyo
Net Alt ∆ (ft)	-121.3
Alt Gain (ft)	269
Alt Loss (ft)	-390.3
Mile	Mile Alt	Mile alt ∆	Mile Alt Gain	Mile Alt Loss
0	131.2	0	0	0
1	108.3	-22.9	0	-22.9
2	78.7	-29.6	0	-29.6
3	39.4	-39.3	6.6	-45.9
4	13.1	-26.3	0	-26.3
5	16.4	3.3	6.6	-3.3
6	19.7	3.3	3.3	0
7	16.4	-3.3	3.2	-6.5
8	16.4	0	0	0
9	19.7	3.3	3.3	0
10	19.7	0	6.6	-6.6
11	23	3.3	3.3	0
12	16.4	-6.6	0	-6.6
13	13.2	-3.2	0	-3.2
14	19.7	6.5	6.5	0
15	13.2	-6.5	0	-6.5
16	59.1	45.9	49.2	-3.3
17	49.3	-9.8	13.2	-23
18	23	-26.3	55.7	-82
19	36.1	13.1	52.5	-39.4
20	49.3	13.2	26.3	-13.1
21	19.7	-29.6	6.5	-36.1
22	19.7	0	0	0
23	13.2	-6.5	3.3	-9.8
24	16.4	3.2	3.2	0
25	9.9	-6.5	3.3	-9.8
26	16.4	6.5	6.5	0
26.2	9.9	-6.5	9.9	-16.4
	TOTALS	-121.3	269	-390.3

## Sheet: NYC
FROM GOOGLE
NYC
Net Alt ∆ (ft)	-8.2
Alt Gain (ft)	964.8
Alt Loss (ft)	-973
Mile	Mile Alt	Mile alt ∆	Mile Alt Gain	Mile Alt Loss
0	95	0	0	0
1	262.4	167.4	167.4	0
2	36	-226.4	9.9	-236.3
3	68.8	32.8	46	-13.2
4	64.4	-4.4	12.6	-17
5	75.2	10.8	26.3	-15.5
6	24.1	-51.1	3.7	-54.8
7	24.9	0.8	29.4	-28.6
8	45	20.1	20.1	0
9	66.2	21.2	53.9	-32.7
10	12.5	-53.7	2.8	-56.5
11	50.9	38.4	45.1	-6.7
12	13.1	-37.8	6.1	-43.9
13	11.8	-1.3	19.1	-20.4
14	15	3.2	23.9	-20.7
15	13.4	-1.6	11.8	-13.4
16	17.9	4.5	27.3	-22.8
17	47.1	29.2	67	-37.8
18	39.2	-7.9	21.4	-29.3
19	10	-29.2	0.9	-30.1
20	0.5	-9.5	3.4	-12.9
21	18.1	17.6	49.1	-31.5
22	23.2	5.1	25.4	-20.3
23	18.2	-5	9.2	-14.2
24	115.2	97	97.2	-0.2
25	77.7	-37.5	83	-120.5
26	48.9	-28.8	28.8	-57.6
26.2	86.8	37.9	74	-36.1
	TOTALS	-8.2	964.8	-973

## Sheet: Chicago
FROM GOOGLE
CHICAGO
Net Alt ∆ (ft)	-0.4
Alt Gain (ft)	190
Alt Loss (ft)	-190.4
Mile	Mile Alt	Mile alt ∆	Mile Alt Gain	Mile Alt Loss
0	600.2	0	0	0
1	593.5	-6.7	28.7	-35.4
2	594.7	1.2	4.2	-3
3	580.6	-14.1	3	-17.1
4	594.1	13.5	13.5	0
5	597.8	3.7	9.8	-6.1
6	587	-10.8	11.9	-22.7
7	589.4	2.4	10.2	-7.8
8	590	0.6	5.9	-5.3
9	599.4	9.4	9.7	-0.3
10	600	0.6	5.6	-5
11	595.7	-4.3	2.5	-6.8
12	589.9	-5.8	0	-5.8
13	585.8	-4.1	6.3	-10.4
14	595.7	9.9	11.4	-1.5
15	595.7	0	0	0
16	590.2	-5.5	1.9	-7.4
17	589.9	-0.3	0	-0.3
18	589.6	-0.3	2.8	-3.1
19	587.6	-2	0	-2
20	590.8	3.2	4.2	-1
21	574.1	-16.7	2.6	-19.3
22	589	14.9	21	-6.1
23	593	4	11.6	-7.6
24	590	-3	3.3	-6.3
25	592.8	2.8	3.5	-0.7
26	591.6	-1.2	0	-1.2
26.2	599.8	8.2	16.4	-8.2
	TOTALS	-0.4	190	-190.4

## Sheet: compare GOOGLE vs. Other
FROM GOOGLE			OTHER SOURCE
Boston			Boston	OFFICIAL
Net Alt ∆ (ft)	-434.5		Net Alt ∆ (ft)	-459
Alt Gain (ft)	582.9		Alt Gain (ft)	292
Alt Loss (ft)	-1017.4		Alt Loss (ft)	-751
London			London	Unofficial
Net Alt ∆ (ft)	-107.6		Net Alt ∆ (ft)	-102
Alt Gain (ft)	450.8		Alt Gain (ft)	1465
Alt Loss (ft)	-558.4		Alt Loss (ft)	-1567
Berlin			Berlin	Unofficial
Net Alt ∆ (ft)	0		Net Alt ∆ (ft)	29
Alt Gain (ft)	253		Alt Gain (ft)	283
Alt Loss (ft)	-253		Alt Loss (ft)	-254
Tokyo			Tokyo	OFFICIAL
Net Alt ∆ (ft)	-121.3		Net Alt ∆ (ft)	-120.407
Alt Gain (ft)	269		Alt Gain (ft)	92.1916
Alt Loss (ft)	-390.3		Alt Loss (ft)	-212.598
NYC			NYC	OFFICIAL
Net Alt ∆ (ft)	-8.2		Net Alt ∆ (ft)	-12
Alt Gain (ft)	964.8		Alt Gain (ft)	943
Alt Loss (ft)	-973		Alt Loss (ft)	-899
Chicago			Chicago	OFFICIAL
Net Alt ∆ (ft)	-0.4		Net Alt ∆ (ft)	1
Alt Gain (ft)	190		Alt Gain (ft)	160
Alt Loss (ft)	-190.4		Alt Loss (ft)	-159
