# Supplementary material for: The Boston Marathon versus the World Marathon Majors
Source: PLoS One. 2017 Sep 1;12(9):e0184024. doi: 10.1371/journal.pone.0184024 (PMC5581174; doi:10.1371/journal.pone.0184024)
Supplement: S2 File — (ZIP) [file pone.0184024.s002.zip › Boston Marathon/randomRaceid.xls]

<?xml version="1.0" encoding="windows-1252"?>

<?mso-application progid="Excel.Sheet"?>
<!-- Generated by the SAS Excelxp Tagset .v1.129, 11/07/2011 -->
<Workbook xmlns="urn:schemas-microsoft-com:office:spreadsheet"
          xmlns:x="urn:schemas-microsoft-com:office:excel"
          xmlns:ss="urn:schemas-microsoft-com:office:spreadsheet"
          xmlns:html="http://www.w3.org/TR/REC-html40">
<DocumentProperties xmlns="urn:schemas-microsoft-com:office">
<Author>rmalcata</Author>
<LastAuthor>rmalcata</LastAuthor>
<Created>2016-06-02T06:43:50</Created>
<LastSaved>2016-06-02T06:43:50</LastSaved>
<Company>SAS Institute Inc. http://www.sas.com</Company>
<Version>9.04.01M0P06192013</Version>
</DocumentProperties>
<Styles>
<Style ss:ID="_body">
 <Interior ss:Pattern="Solid" />
 <Protection ss:Protected="1" />
</Style>
<Style ss:ID="_contents">
 <Interior ss:Pattern="Solid" />
 <Protection ss:Protected="1" />
</Style>
<Style ss:ID="_pages">
 <Interior ss:Pattern="Solid" />
 <Protection ss:Protected="1" />
</Style>
<Style ss:ID="table">
<ss:Borders>
<ss:Border ss:Position="Left" ss:Color="#F0F0F0" ss:Weight="1" ss:LineStyle="Continuous" />
<ss:Border ss:Position="Right" ss:Color="#F0F0F0" ss:Weight="1" ss:LineStyle="Continuous" />
<ss:Border ss:Position="Top" ss:Color="#F0F0F0" ss:Weight="1" ss:LineStyle="Continuous" />
<ss:Border ss:Position="Bottom" ss:Color="#F0F0F0" ss:Weight="1" ss:LineStyle="Continuous" />
</ss:Borders>
<Font ss:FontName="Arial, Helvetica, sans-serif" ss:Size="12" ss:Color="#002288" />
<Interior ss:Color="#F0F0F0" ss:Pattern="Solid" />
<Protection ss:Protected="1" />
</Style>
<Style ss:ID="table__l" ss:Parent="table"><Alignment ss:WrapText="1" ss:Horizontal="Left"/>
</Style>
<Style ss:ID="table__r" ss:Parent="table"><Alignment ss:WrapText="1" ss:Horizontal="Right"/>
</Style>
<Style ss:ID="table__c" ss:Parent="table"><Alignment ss:WrapText="1" ss:Horizontal="Center"/>
</Style>
<Style ss:ID="aftercaption">
<Font ss:FontName="Arial, Helvetica, sans-serif" ss:Size="14" ss:Bold="1" ss:Color="#000000" />
<Interior ss:Color="#E0E0E0" ss:Pattern="Solid" />
<Protection ss:Protected="1" />
</Style>
<Style ss:ID="batch">
<Font ss:FontName="Courier New, Courier, monospace" ss:Size="10" ss:Color="#000000" />
<Interior ss:Color="#D3D3D3" ss:Pattern="Solid" />
<Protection ss:Protected="1" />
</Style>
<Style ss:ID="beforecaption">
<Font ss:FontName="Arial, Helvetica, sans-serif" ss:Size="14" ss:Bold="1" ss:Color="#000000" />
<Interior ss:Color="#E0E0E0" ss:Pattern="Solid" />
<Protection ss:Protected="1" />
</Style>
<Style ss:ID="body">
<Font ss:FontName="Arial, Helvetica, sans-serif" ss:Size="12" ss:Color="#002288" />
<Interior ss:Color="#E0E0E0" ss:Pattern="Solid" />
<Protection ss:Protected="1" />
</Style>
<Style ss:ID="bodydate">
<Alignment ss:WrapText="1" ss:Vertical="Top" ss:Horizontal="Right"/>
<Font ss:FontName="Arial, Helvetica, sans-serif" ss:Size="12" ss:Color="#002288" />
<Interior ss:Color="#E0E0E0" ss:Pattern="Solid" />
<Protection ss:Protected="1" />
</Style>
<Style ss:ID="bycontentfolder">
<Font ss:FontName="Arial, Helvetica, sans-serif" ss:Size="12" ss:Color="#002288" />
<Protection ss:Protected="1" />
</Style>
<Style ss:ID="byline">
<Font ss:FontName="Arial, Helvetica, sans-serif" ss:Size="14" ss:Bold="1" ss:Color="#0033AA" />
<Interior ss:Color="#B0B0B0" ss:Pattern="Solid" />
<Protection ss:Protected="1" />
</Style>
<Style ss:ID="byline__l" ss:Parent="byline"><Alignment ss:WrapText="1" ss:Horizontal="Left"/>
</Style>
<Style ss:ID="byline__r" ss:Parent="byline"><Alignment ss:WrapText="1" ss:Horizontal="Right"/>
</Style>
<Style ss:ID="byline__c" ss:Parent="byline"><Alignment ss:WrapText="1" ss:Horizontal="Center"/>
</Style>
<Style ss:ID="bylinecontainer">
<Font ss:FontName="Arial, Helvetica, sans-serif" ss:Size="12" ss:Color="#002288" />
<Interior ss:Color="#E0E0E0" ss:Pattern="Solid" />
<Protection ss:Protected="1" />
</Style>
<Style ss:ID="caption">
<Font ss:FontName="Arial, Helvetica, sans-serif" ss:Size="14" ss:Bold="1" ss:Color="#000000" />
<Interior ss:Color="#E0E0E0" ss:Pattern="Solid" />
<Protection ss:Protected="1" />
</Style>
<Style ss:ID="caption__l" ss:Parent="caption"><Alignment ss:WrapText="1" ss:Horizontal="Left"/>
</Style>
<Style ss:ID="caption__r" ss:Parent="caption"><Alignment ss:WrapText="1" ss:Horizontal="Right"/>
</Style>
<Style ss:ID="caption__c" ss:Parent="caption"><Alignment ss:WrapText="1" ss:Horizontal="Center"/>
</Style>
<Style ss:ID="cell">
<Font ss:FontName="Arial, Helvetica, sans-serif" ss:Size="12" ss:Color="#002288" />
<Interior ss:Color="#E0E0E0" ss:Pattern="Solid" />
<Protection ss:Protected="1" />
</Style>
<Style ss:ID="container">
<Font ss:FontName="Arial, Helvetica, sans-serif" ss:Size="12" ss:Color="#002288" />
<Interior ss:Color="#E0E0E0" ss:Pattern="Solid" />
<Protection ss:Protected="1" />
</Style>
<Style ss:ID="contentfolder">
<Font ss:FontName="Arial, Helvetica, sans-serif" ss:Size="12" ss:Color="#002288" />
<Protection ss:Protected="1" />
</Style>
<Style ss:ID="contentitem">
<Font ss:FontName="Arial, Helvetica, sans-serif" ss:Size="12" ss:Color="#0033AA" />
<Protection ss:Protected="1" />
</Style>
<Style ss:ID="contentproclabel">
<Font ss:FontName="Arial, Helvetica, sans-serif" ss:Size="12" ss:Color="#002288" />
<Protection ss:Protected="1" />
</Style>
<Style ss:ID="contentprocname">
<Font ss:FontName="Arial, Helvetica, sans-serif" ss:Size="12" ss:Color="#002288" />
<Protection ss:Protected="1" />
</Style>
<Style ss:ID="contents">
<Font ss:FontName="Arial, Helvetica, sans-serif" ss:Size="12" ss:Color="#0033AA" />
<Interior ss:Color="#B0B0B0" ss:Pattern="Solid" />
<Protection ss:Protected="1" />
</Style>
<Style ss:ID="contentsdate">
<Font ss:FontName="Arial, Helvetica, sans-serif" ss:Size="12" ss:Color="#0033AA" />
<Interior ss:Color="#B0B0B0" ss:Pattern="Solid" />
<Protection ss:Protected="1" />
</Style>
<Style ss:ID="contenttitle" ss:Parent="body">
<Font ss:FontName="Arial, Helvetica, sans-serif" ss:Size="12" ss:Italic="1" ss:Color="#002288" />
<Protection ss:Protected="1" />
</Style>
<Style ss:ID="continued">
<Font ss:FontName="Arial, Helvetica, sans-serif" ss:Size="14" ss:Bold="1" ss:Color="#002288" />
<Interior ss:Color="#E0E0E0" ss:Pattern="Solid" />
<Protection ss:Protected="1" />
</Style>
<Style ss:ID="data" ss:Parent="table">
<Font ss:FontName="Arial, Helvetica, sans-serif" ss:Size="12" ss:Color="#000000" />
<Interior ss:Color="#D3D3D3" ss:Pattern="Solid" />
<Protection ss:Protected="1" />
</Style>
<Style ss:ID="data__l" ss:Parent="data"><Alignment ss:WrapText="1" ss:Horizontal="Left"/>
</Style>
<Style ss:ID="data__r" ss:Parent="data"><Alignment ss:WrapText="1" ss:Horizontal="Right"/>
</Style>
<Style ss:ID="data__c" ss:Parent="data"><Alignment ss:WrapText="1" ss:Horizontal="Center"/>
</Style>
<Style ss:ID="dataemphasis" ss:Parent="table">
<Font ss:FontName="Arial, Helvetica, sans-serif" ss:Size="12" ss:Italic="1" ss:Color="#000000" />
<Interior ss:Color="#D3D3D3" ss:Pattern="Solid" />
<Protection ss:Protected="1" />
</Style>
<Style ss:ID="dataemphasis__l" ss:Parent="dataemphasis"><Alignment ss:WrapText="1" ss:Horizontal="Left"/>
</Style>
<Style ss:ID="dataemphasis__r" ss:Parent="dataemphasis"><Alignment ss:WrapText="1" ss:Horizontal="Right"/>
</Style>
<Style ss:ID="dataemphasis__c" ss:Parent="dataemphasis"><Alignment ss:WrapText="1" ss:Horizontal="Center"/>
</Style>
<Style ss:ID="dataemphasisfixed" ss:Parent="table">
<Font ss:FontName="Courier New, Courier, monospace" ss:Size="10" ss:Italic="1" ss:Color="#000000" />
<Interior ss:Color="#D3D3D3" ss:Pattern="Solid" />
<Protection ss:Protected="1" />
</Style>
<Style ss:ID="dataemphasisfixed__l" ss:Parent="dataemphasisfixed"><Alignment ss:WrapText="1" ss:Horizontal="Left"/>
</Style>
<Style ss:ID="dataemphasisfixed__r" ss:Parent="dataemphasisfixed"><Alignment ss:WrapText="1" ss:Horizontal="Right"/>
</Style>
<Style ss:ID="dataemphasisfixed__c" ss:Parent="dataemphasisfixed"><Alignment ss:WrapText="1" ss:Horizontal="Center"/>
</Style>
<Style ss:ID="dataempty" ss:Parent="table">
<Font ss:FontName="Arial, Helvetica, sans-serif" ss:Size="12" ss:Color="#000000" />
<Interior ss:Color="#D3D3D3" ss:Pattern="Solid" />
<Protection ss:Protected="1" />
</Style>
<Style ss:ID="dataempty__l" ss:Parent="dataempty"><Alignment ss:WrapText="1" ss:Horizontal="Left"/>
</Style>
<Style ss:ID="dataempty__r" ss:Parent="dataempty"><Alignment ss:WrapText="1" ss:Horizontal="Right"/>
</Style>
<Style ss:ID="dataempty__c" ss:Parent="dataempty"><Alignment ss:WrapText="1" ss:Horizontal="Center"/>
</Style>
<Style ss:ID="datafixed" ss:Parent="table">
<Font ss:FontName="Courier New, Courier" ss:Size="10" ss:Color="#000000" />
<Interior ss:Color="#D3D3D3" ss:Pattern="Solid" />
<Protection ss:Protected="1" />
</Style>
<Style ss:ID="datafixed__l" ss:Parent="datafixed"><Alignment ss:WrapText="1" ss:Horizontal="Left"/>
</Style>
<Style ss:ID="datafixed__r" ss:Parent="datafixed"><Alignment ss:WrapText="1" ss:Horizontal="Right"/>
</Style>
<Style ss:ID="datafixed__c" ss:Parent="datafixed"><Alignment ss:WrapText="1" ss:Horizontal="Center"/>
</Style>
<Style ss:ID="datastrong" ss:Parent="table">
<Font ss:FontName="Arial, Helvetica, sans-serif" ss:Size="14" ss:Bold="1" ss:Color="#000000" />
<Interior ss:Color="#D3D3D3" ss:Pattern="Solid" />
<Protection ss:Protected="1" />
</Style>
<Style ss:ID="datastrong__l" ss:Parent="datastrong"><Alignment ss:WrapText="1" ss:Horizontal="Left"/>
</Style>
<Style ss:ID="datastrong__r" ss:Parent="datastrong"><Alignment ss:WrapText="1" ss:Horizontal="Right"/>
</Style>
<Style ss:ID="datastrong__c" ss:Parent="datastrong"><Alignment ss:WrapText="1" ss:Horizontal="Center"/>
</Style>
<Style ss:ID="datastrongfixed" ss:Parent="table">
<Font ss:FontName="Courier New, Courier, monospace" ss:Size="10" ss:Bold="1" ss:Color="#000000" />
<Interior ss:Color="#D3D3D3" ss:Pattern="Solid" />
<Protection ss:Protected="1" />
</Style>
<Style ss:ID="datastrongfixed__l" ss:Parent="datastrongfixed"><Alignment ss:WrapText="1" ss:Horizontal="Left"/>
</Style>
<Style ss:ID="datastrongfixed__r" ss:Parent="datastrongfixed"><Alignment ss:WrapText="1" ss:Horizontal="Right"/>
</Style>
<Style ss:ID="datastrongfixed__c" ss:Parent="datastrongfixed"><Alignment ss:WrapText="1" ss:Horizontal="Center"/>
</Style>
<Style ss:ID="date">
<Font ss:FontName="Arial, Helvetica, sans-serif" ss:Size="12" ss:Color="#0033AA" />
<Interior ss:Color="#B0B0B0" ss:Pattern="Solid" />
<Protection ss:Protected="1" />
</Style>
<Style ss:ID="document">
<Font ss:FontName="Arial, Helvetica, sans-serif" ss:Size="12" ss:Color="#002288" />
<Interior ss:Color="#E0E0E0" ss:Pattern="Solid" />
<Protection ss:Protected="1" />
</Style>
<Style ss:ID="errorbanner">
<Font ss:FontName="Arial, Helvetica, sans-serif" ss:Size="12" ss:Bold="1" ss:Color="#002288" />
<Interior ss:Color="#E0E0E0" ss:Pattern="Solid" />
<Protection ss:Protected="1" />
</Style>
<Style ss:ID="errorcontent">
<Font ss:FontName="Arial, Helvetica, sans-serif" ss:Size="12" ss:Color="#002288" />
<Interior ss:Color="#E0E0E0" ss:Pattern="Solid" />
<Protection ss:Protected="1" />
</Style>
<Style ss:ID="errorcontentfixed">
<Font ss:FontName="Courier New, Courier" ss:Size="10" ss:Color="#002288" />
<Interior ss:Color="#E0E0E0" ss:Pattern="Solid" />
<Protection ss:Protected="1" />
</Style>
<Style ss:ID="extendedpage">
<Alignment ss:WrapText="1" ss:Horizontal="Center"/>
<ss:Borders>
<ss:Border ss:Position="Left" ss:Weight="1" ss:LineStyle="Continuous" />
<ss:Border ss:Position="Right" ss:Weight="1" ss:LineStyle="Continuous" />
<ss:Border ss:Position="Top" ss:Weight="1" ss:LineStyle="Continuous" />
<ss:Border ss:Position="Bottom" ss:Weight="1" ss:LineStyle="Continuous" />
</ss:Borders>
<Font ss:FontName="Arial, Helvetica, sans-serif" ss:Size="12" ss:Italic="1" ss:Color="#002288" />
<Interior ss:Color="#E0E0E0" ss:Pattern="Solid" />
<Protection ss:Protected="1" />
</Style>
<Style ss:ID="fatalbanner">
<Font ss:FontName="Arial, Helvetica, sans-serif" ss:Size="12" ss:Bold="1" ss:Color="#002288" />
<Interior ss:Color="#E0E0E0" ss:Pattern="Solid" />
<Protection ss:Protected="1" />
</Style>
<Style ss:ID="fatalbanner__l" ss:Parent="fatalbanner"><Alignment ss:WrapText="1" ss:Horizontal="Left"/>
</Style>
<Style ss:ID="fatalbanner__r" ss:Parent="fatalbanner"><Alignment ss:WrapText="1" ss:Horizontal="Right"/>
</Style>
<Style ss:ID="fatalbanner__c" ss:Parent="fatalbanner"><Alignment ss:WrapText="1" ss:Horizontal="Center"/>
</Style>
<Style ss:ID="fatalcontent">
<Font ss:FontName="Arial, Helvetica, sans-serif" ss:Size="12" ss:Color="#002288" />
<Interior ss:Color="#E0E0E0" ss:Pattern="Solid" />
<Protection ss:Protected="1" />
</Style>
<Style ss:ID="fatalcontent__l" ss:Parent="fatalcontent"><Alignment ss:WrapText="1" ss:Horizontal="Left"/>
</Style>
<Style ss:ID="fatalcontent__r" ss:Parent="fatalcontent"><Alignment ss:WrapText="1" ss:Horizontal="Right"/>
</Style>
<Style ss:ID="fatalcontent__c" ss:Parent="fatalcontent"><Alignment ss:WrapText="1" ss:Horizontal="Center"/>
</Style>
<Style ss:ID="fatalcontentfixed">
<Font ss:FontName="Courier New, Courier" ss:Size="10" ss:Color="#002288" />
<Interior ss:Color="#E0E0E0" ss:Pattern="Solid" />
<Protection ss:Protected="1" />
</Style>
<Style ss:ID="fatalcontentfixed__l" ss:Parent="fatalcontentfixed"><Alignment ss:WrapText="1" ss:Horizontal="Left"/>
</Style>
<Style ss:ID="fatalcontentfixed__r" ss:Parent="fatalcontentfixed"><Alignment ss:WrapText="1" ss:Horizontal="Right"/>
</Style>
<Style ss:ID="fatalcontentfixed__c" ss:Parent="fatalcontentfixed"><Alignment ss:WrapText="1" ss:Horizontal="Center"/>
</Style>
<Style ss:ID="folderaction">
<Font ss:FontName="Arial, Helvetica, sans-serif" ss:Size="12" ss:Color="#0033AA" />
<Protection ss:Protected="1" />
</Style>
<Style ss:ID="footer" ss:Parent="body">
<Font ss:FontName="Arial, Helvetica, sans-serif" ss:Size="14" ss:Bold="1" ss:Color="#0033AA" />
<Interior ss:Color="#B0B0B0" ss:Pattern="Solid" />
<Protection ss:Protected="1" />
</Style>
<Style ss:ID="footer__l" ss:Parent="footer"><Alignment ss:WrapText="1" ss:Horizontal="Left"/>
</Style>
<Style ss:ID="footer__r" ss:Parent="footer"><Alignment ss:WrapText="1" ss:Horizontal="Right"/>
</Style>
<Style ss:ID="footer__c" ss:Parent="footer"><Alignment ss:WrapText="1" ss:Horizontal="Center"/>
</Style>
<Style ss:ID="footeremphasis" ss:Parent="body">
<Font ss:FontName="Arial, Helvetica, sans-serif" ss:Size="12" ss:Italic="1" ss:Color="#0033AA" />
<Interior ss:Color="#B0B0B0" ss:Pattern="Solid" />
<Protection ss:Protected="1" />
</Style>
<Style ss:ID="footeremphasis__l" ss:Parent="footeremphasis"><Alignment ss:WrapText="1" ss:Horizontal="Left"/>
</Style>
<Style ss:ID="footeremphasis__r" ss:Parent="footeremphasis"><Alignment ss:WrapText="1" ss:Horizontal="Right"/>
</Style>
<Style ss:ID="footeremphasis__c" ss:Parent="footeremphasis"><Alignment ss:WrapText="1" ss:Horizontal="Center"/>
</Style>
<Style ss:ID="footeremphasisfixed" ss:Parent="body">
<Font ss:FontName="Courier New, Courier, monospace" ss:Size="10" ss:Italic="1" ss:Color="#0033AA" />
<Interior ss:Color="#B0B0B0" ss:Pattern="Solid" />
<Protection ss:Protected="1" />
</Style>
<Style ss:ID="footeremphasisfixed__l" ss:Parent="footeremphasisfixed"><Alignment ss:WrapText="1" ss:Horizontal="Left"/>
</Style>
<Style ss:ID="footeremphasisfixed__r" ss:Parent="footeremphasisfixed"><Alignment ss:WrapText="1" ss:Horizontal="Right"/>
</Style>
<Style ss:ID="footeremphasisfixed__c" ss:Parent="footeremphasisfixed"><Alignment ss:WrapText="1" ss:Horizontal="Center"/>
</Style>
<Style ss:ID="footerempty" ss:Parent="body">
<Font ss:FontName="Arial, Helvetica, sans-serif" ss:Size="14" ss:Bold="1" ss:Color="#0033AA" />
<Interior ss:Color="#B0B0B0" ss:Pattern="Solid" />
<Protection ss:Protected="1" />
</Style>
<Style ss:ID="footerempty__l" ss:Parent="footerempty"><Alignment ss:WrapText="1" ss:Horizontal="Left"/>
</Style>
<Style ss:ID="footerempty__r" ss:Parent="footerempty"><Alignment ss:WrapText="1" ss:Horizontal="Right"/>
</Style>
<Style ss:ID="footerempty__c" ss:Parent="footerempty"><Alignment ss:WrapText="1" ss:Horizontal="Center"/>
</Style>
<Style ss:ID="footerfixed" ss:Parent="body">
<Font ss:FontName="Courier New, Courier" ss:Size="10" ss:Color="#0033AA" />
<Interior ss:Color="#B0B0B0" ss:Pattern="Solid" />
<Protection ss:Protected="1" />
</Style>
<Style ss:ID="footerfixed__l" ss:Parent="footerfixed"><Alignment ss:WrapText="1" ss:Horizontal="Left"/>
</Style>
<Style ss:ID="footerfixed__r" ss:Parent="footerfixed"><Alignment ss:WrapText="1" ss:Horizontal="Right"/>
</Style>
<Style ss:ID="footerfixed__c" ss:Parent="footerfixed"><Alignment ss:WrapText="1" ss:Horizontal="Center"/>
</Style>
<Style ss:ID="footerstrong" ss:Parent="body">
<Font ss:FontName="Arial, Helvetica, sans-serif" ss:Size="14" ss:Bold="1" ss:Color="#0033AA" />
<Interior ss:Color="#B0B0B0" ss:Pattern="Solid" />
<Protection ss:Protected="1" />
</Style>
<Style ss:ID="footerstrong__l" ss:Parent="footerstrong"><Alignment ss:WrapText="1" ss:Horizontal="Left"/>
</Style>
<Style ss:ID="footerstrong__r" ss:Parent="footerstrong"><Alignment ss:WrapText="1" ss:Horizontal="Right"/>
</Style>
<Style ss:ID="footerstrong__c" ss:Parent="footerstrong"><Alignment ss:WrapText="1" ss:Horizontal="Center"/>
</Style>
<Style ss:ID="footerstrongfixed" ss:Parent="body">
<Font ss:FontName="Courier New, Courier, monospace" ss:Size="10" ss:Bold="1" ss:Color="#0033AA" />
<Interior ss:Color="#B0B0B0" ss:Pattern="Solid" />
<Protection ss:Protected="1" />
</Style>
<Style ss:ID="footerstrongfixed__l" ss:Parent="footerstrongfixed"><Alignment ss:WrapText="1" ss:Horizontal="Left"/>
</Style>
<Style ss:ID="footerstrongfixed__r" ss:Parent="footerstrongfixed"><Alignment ss:WrapText="1" ss:Horizontal="Right"/>
</Style>
<Style ss:ID="footerstrongfixed__c" ss:Parent="footerstrongfixed"><Alignment ss:WrapText="1" ss:Horizontal="Center"/>
</Style>
<Style ss:ID="frame">
<Font ss:FontName="Arial, Helvetica, sans-serif" ss:Size="12" ss:Color="#002288" />
<Interior ss:Color="#E0E0E0" ss:Pattern="Solid" />
<Protection ss:Protected="1" />
</Style>
<Style ss:ID="graph">
<ss:Borders>
<ss:Border ss:Position="Left" ss:Color="#000000" ss:Weight="1" ss:LineStyle="Continuous" />
<ss:Border ss:Position="Right" ss:Color="#000000" ss:Weight="1" ss:LineStyle="Continuous" />
<ss:Border ss:Position="Top" ss:Color="#000000" ss:Weight="1" ss:LineStyle="Continuous" />
<ss:Border ss:Position="Bottom" ss:Color="#000000" ss:Weight="1" ss:LineStyle="Continuous" />
</ss:Borders>
<Font ss:FontName="Arial, Helvetica, sans-serif" ss:Size="12" ss:Color="#002288" />
<Interior ss:Color="#E0E0E0" ss:Pattern="Solid" />
<Protection ss:Protected="1" />
</Style>
<Style ss:ID="header" ss:Parent="table">
<Font ss:FontName="Arial, Helvetica, sans-serif" ss:Size="14" ss:Bold="1" ss:Color="#0033AA" />
<Interior ss:Color="#B0B0B0" ss:Pattern="Solid" />
<Protection ss:Protected="1" />
</Style>
<Style ss:ID="header__l" ss:Parent="header"><Alignment ss:WrapText="1" ss:Horizontal="Left"/>
</Style>
<Style ss:ID="header__r" ss:Parent="header"><Alignment ss:WrapText="1" ss:Horizontal="Right"/>
</Style>
<Style ss:ID="header__c" ss:Parent="header"><Alignment ss:WrapText="1" ss:Horizontal="Center"/>
</Style>
<Style ss:ID="headeremphasis" ss:Parent="table">
<Font ss:FontName="Arial, Helvetica, sans-serif" ss:Size="12" ss:Italic="1" ss:Color="#0033AA" />
<Interior ss:Color="#B0B0B0" ss:Pattern="Solid" />
<Protection ss:Protected="1" />
</Style>
<Style ss:ID="headeremphasis__l" ss:Parent="headeremphasis"><Alignment ss:WrapText="1" ss:Horizontal="Left"/>
</Style>
<Style ss:ID="headeremphasis__r" ss:Parent="headeremphasis"><Alignment ss:WrapText="1" ss:Horizontal="Right"/>
</Style>
<Style ss:ID="headeremphasis__c" ss:Parent="headeremphasis"><Alignment ss:WrapText="1" ss:Horizontal="Center"/>
</Style>
<Style ss:ID="headeremphasisfixed" ss:Parent="table">
<Font ss:FontName="Courier New, Courier, monospace" ss:Size="10" ss:Italic="1" ss:Color="#0033AA" />
<Interior ss:Color="#B0B0B0" ss:Pattern="Solid" />
<Protection ss:Protected="1" />
</Style>
<Style ss:ID="headeremphasisfixed__l" ss:Parent="headeremphasisfixed"><Alignment ss:WrapText="1" ss:Horizontal="Left"/>
</Style>
<Style ss:ID="headeremphasisfixed__r" ss:Parent="headeremphasisfixed"><Alignment ss:WrapText="1" ss:Horizontal="Right"/>
</Style>
<Style ss:ID="headeremphasisfixed__c" ss:Parent="headeremphasisfixed"><Alignment ss:WrapText="1" ss:Horizontal="Center"/>
</Style>
<Style ss:ID="headerempty" ss:Parent="table">
<Font ss:FontName="Arial, Helvetica, sans-serif" ss:Size="14" ss:Bold="1" ss:Color="#0033AA" />
<Interior ss:Color="#B0B0B0" ss:Pattern="Solid" />
<Protection ss:Protected="1" />
</Style>
<Style ss:ID="headerempty__l" ss:Parent="headerempty"><Alignment ss:WrapText="1" ss:Horizontal="Left"/>
</Style>
<Style ss:ID="headerempty__r" ss:Parent="headerempty"><Alignment ss:WrapText="1" ss:Horizontal="Right"/>
</Style>
<Style ss:ID="headerempty__c" ss:Parent="headerempty"><Alignment ss:WrapText="1" ss:Horizontal="Center"/>
</Style>
<Style ss:ID="headerfixed" ss:Parent="table">
<Font ss:FontName="Courier New, Courier" ss:Size="10" ss:Color="#0033AA" />
<Interior ss:Color="#B0B0B0" ss:Pattern="Solid" />
<Protection ss:Protected="1" />
</Style>
<Style ss:ID="headerfixed__l" ss:Parent="headerfixed"><Alignment ss:WrapText="1" ss:Horizontal="Left"/>
</Style>
<Style ss:ID="headerfixed__r" ss:Parent="headerfixed"><Alignment ss:WrapText="1" ss:Horizontal="Right"/>
</Style>
<Style ss:ID="headerfixed__c" ss:Parent="headerfixed"><Alignment ss:WrapText="1" ss:Horizontal="Center"/>
</Style>
<Style ss:ID="headersandfooters" ss:Parent="body">
<Font ss:FontName="Arial, Helvetica, sans-serif" ss:Size="14" ss:Bold="1" ss:Color="#0033AA" />
<Interior ss:Color="#B0B0B0" ss:Pattern="Solid" />
<Protection ss:Protected="1" />
</Style>
<Style ss:ID="headersandfooters__l" ss:Parent="headersandfooters"><Alignment ss:WrapText="1" ss:Horizontal="Left"/>
</Style>
<Style ss:ID="headersandfooters__r" ss:Parent="headersandfooters"><Alignment ss:WrapText="1" ss:Horizontal="Right"/>
</Style>
<Style ss:ID="headersandfooters__c" ss:Parent="headersandfooters"><Alignment ss:WrapText="1" ss:Horizontal="Center"/>
</Style>
<Style ss:ID="headerstrong" ss:Parent="table">
<Font ss:FontName="Arial, Helvetica, sans-serif" ss:Size="14" ss:Bold="1" ss:Color="#0033AA" />
<Interior ss:Color="#B0B0B0" ss:Pattern="Solid" />
<Protection ss:Protected="1" />
</Style>
<Style ss:ID="headerstrong__l" ss:Parent="headerstrong"><Alignment ss:WrapText="1" ss:Horizontal="Left"/>
</Style>
<Style ss:ID="headerstrong__r" ss:Parent="headerstrong"><Alignment ss:WrapText="1" ss:Horizontal="Right"/>
</Style>
<Style ss:ID="headerstrong__c" ss:Parent="headerstrong"><Alignment ss:WrapText="1" ss:Horizontal="Center"/>
</Style>
<Style ss:ID="headerstrongfixed" ss:Parent="table">
<Font ss:FontName="Courier New, Courier, monospace" ss:Size="10" ss:Bold="1" ss:Color="#0033AA" />
<Interior ss:Color="#B0B0B0" ss:Pattern="Solid" />
<Protection ss:Protected="1" />
</Style>
<Style ss:ID="headerstrongfixed__l" ss:Parent="headerstrongfixed"><Alignment ss:WrapText="1" ss:Horizontal="Left"/>
</Style>
<Style ss:ID="headerstrongfixed__r" ss:Parent="headerstrongfixed"><Alignment ss:WrapText="1" ss:Horizontal="Right"/>
</Style>
<Style ss:ID="headerstrongfixed__c" ss:Parent="headerstrongfixed"><Alignment ss:WrapText="1" ss:Horizontal="Center"/>
</Style>
<Style ss:ID="index">
<Font ss:FontName="Arial, Helvetica, sans-serif" ss:Size="12" ss:Color="#0033AA" />
<Interior ss:Color="#B0B0B0" ss:Pattern="Solid" />
<Protection ss:Protected="1" />
</Style>
<Style ss:ID="indexaction">
<Font ss:FontName="Arial, Helvetica, sans-serif" ss:Size="12" ss:Color="#0033AA" />
<Protection ss:Protected="1" />
</Style>
<Style ss:ID="indexitem">
<Font ss:FontName="Arial, Helvetica, sans-serif" ss:Size="12" ss:Color="#0033AA" />
<Protection ss:Protected="1" />
</Style>
<Style ss:ID="indexprocname">
<Font ss:FontName="Arial, Helvetica, sans-serif" ss:Size="12" ss:Color="#002288" />
<Protection ss:Protected="1" />
</Style>
<Style ss:ID="indextitle" ss:Parent="body">
<Font ss:FontName="Arial, Helvetica, sans-serif" ss:Size="12" ss:Italic="1" ss:Color="#002288" />
<Protection ss:Protected="1" />
</Style>
<Style ss:ID="layoutcontainer">
<Protection ss:Protected="1" />
</Style>
<Style ss:ID="layoutregion">
<Protection ss:Protected="1" />
</Style>
<Style ss:ID="linecontent">
<Font ss:FontName="Arial, Helvetica, sans-serif" ss:Size="12" ss:Color="#002288" />
<Interior ss:Color="#E0E0E0" ss:Pattern="Solid" />
<Protection ss:Protected="1" />
</Style>
<Style ss:ID="list">
<Font ss:FontName="Arial, Helvetica, sans-serif" ss:Size="12" ss:Color="#002288" />
<Interior ss:Color="#E0E0E0" ss:Pattern="Solid" />
<Protection ss:Protected="1" />
</Style>
<Style ss:ID="list10">
<Font ss:FontName="Arial, Helvetica, sans-serif" ss:Size="12" ss:Color="#002288" />
<Interior ss:Color="#E0E0E0" ss:Pattern="Solid" />
<Protection ss:Protected="1" />
</Style>
<Style ss:ID="list2">
<Font ss:FontName="Arial, Helvetica, sans-serif" ss:Size="12" ss:Color="#002288" />
<Interior ss:Color="#E0E0E0" ss:Pattern="Solid" />
<Protection ss:Protected="1" />
</Style>
<Style ss:ID="list3">
<Font ss:FontName="Arial, Helvetica, sans-serif" ss:Size="12" ss:Color="#002288" />
<Interior ss:Color="#E0E0E0" ss:Pattern="Solid" />
<Protection ss:Protected="1" />
</Style>
<Style ss:ID="list4">
<Font ss:FontName="Arial, Helvetica, sans-serif" ss:Size="12" ss:Color="#002288" />
<Interior ss:Color="#E0E0E0" ss:Pattern="Solid" />
<Protection ss:Protected="1" />
</Style>
<Style ss:ID="list5">
<Font ss:FontName="Arial, Helvetica, sans-serif" ss:Size="12" ss:Color="#002288" />
<Interior ss:Color="#E0E0E0" ss:Pattern="Solid" />
<Protection ss:Protected="1" />
</Style>
<Style ss:ID="list6">
<Font ss:FontName="Arial, Helvetica, sans-serif" ss:Size="12" ss:Color="#002288" />
<Interior ss:Color="#E0E0E0" ss:Pattern="Solid" />
<Protection ss:Protected="1" />
</Style>
<Style ss:ID="list7">
<Font ss:FontName="Arial, Helvetica, sans-serif" ss:Size="12" ss:Color="#002288" />
<Interior ss:Color="#E0E0E0" ss:Pattern="Solid" />
<Protection ss:Protected="1" />
</Style>
<Style ss:ID="list8">
<Font ss:FontName="Arial, Helvetica, sans-serif" ss:Size="12" ss:Color="#002288" />
<Interior ss:Color="#E0E0E0" ss:Pattern="Solid" />
<Protection ss:Protected="1" />
</Style>
<Style ss:ID="list9">
<Font ss:FontName="Arial, Helvetica, sans-serif" ss:Size="12" ss:Color="#002288" />
<Interior ss:Color="#E0E0E0" ss:Pattern="Solid" />
<Protection ss:Protected="1" />
</Style>
<Style ss:ID="listitem">
<Font ss:FontName="Arial, Helvetica, sans-serif" ss:Size="12" ss:Color="#002288" />
<Interior ss:Color="#E0E0E0" ss:Pattern="Solid" />
<Protection ss:Protected="1" />
</Style>
<Style ss:ID="listitem10">
<Font ss:FontName="Arial, Helvetica, sans-serif" ss:Size="12" ss:Color="#002288" />
<Interior ss:Color="#E0E0E0" ss:Pattern="Solid" />
<Protection ss:Protected="1" />
</Style>
<Style ss:ID="listitem2">
<Font ss:FontName="Arial, Helvetica, sans-serif" ss:Size="12" ss:Color="#002288" />
<Interior ss:Color="#E0E0E0" ss:Pattern="Solid" />
<Protection ss:Protected="1" />
</Style>
<Style ss:ID="listitem3">
<Font ss:FontName="Arial, Helvetica, sans-serif" ss:Size="12" ss:Color="#002288" />
<Interior ss:Color="#E0E0E0" ss:Pattern="Solid" />
<Protection ss:Protected="1" />
</Style>
<Style ss:ID="listitem4">
<Font ss:FontName="Arial, Helvetica, sans-serif" ss:Size="12" ss:Color="#002288" />
<Interior ss:Color="#E0E0E0" ss:Pattern="Solid" />
<Protection ss:Protected="1" />
</Style>
<Style ss:ID="listitem5">
<Font ss:FontName="Arial, Helvetica, sans-serif" ss:Size="12" ss:Color="#002288" />
<Interior ss:Color="#E0E0E0" ss:Pattern="Solid" />
<Protection ss:Protected="1" />
</Style>
<Style ss:ID="listitem6">
<Font ss:FontName="Arial, Helvetica, sans-serif" ss:Size="12" ss:Color="#002288" />
<Interior ss:Color="#E0E0E0" ss:Pattern="Solid" />
<Protection ss:Protected="1" />
</Style>
<Style ss:ID="listitem7">
<Font ss:FontName="Arial, Helvetica, sans-serif" ss:Size="12" ss:Color="#002288" />
<Interior ss:Color="#E0E0E0" ss:Pattern="Solid" />
<Protection ss:Protected="1" />
</Style>
<Style ss:ID="listitem8">
<Font ss:FontName="Arial, Helvetica, sans-serif" ss:Size="12" ss:Color="#002288" />
<Interior ss:Color="#E0E0E0" ss:Pattern="Solid" />
<Protection ss:Protected="1" />
</Style>
<Style ss:ID="listitem9">
<Font ss:FontName="Arial, Helvetica, sans-serif" ss:Size="12" ss:Color="#002288" />
<Interior ss:Color="#E0E0E0" ss:Pattern="Solid" />
<Protection ss:Protected="1" />
</Style>
<Style ss:ID="note">
<Font ss:FontName="Arial, Helvetica, sans-serif" ss:Size="12" ss:Color="#002288" />
<Interior ss:Color="#E0E0E0" ss:Pattern="Solid" />
<Protection ss:Protected="1" />
</Style>
<Style ss:ID="note__l" ss:Parent="note"><Alignment ss:WrapText="1" ss:Horizontal="Left"/>
</Style>
<Style ss:ID="note__r" ss:Parent="note"><Alignment ss:WrapText="1" ss:Horizontal="Right"/>
</Style>
<Style ss:ID="note__c" ss:Parent="note"><Alignment ss:WrapText="1" ss:Horizontal="Center"/>
</Style>
<Style ss:ID="notebanner">
<Font ss:FontName="Arial, Helvetica, sans-serif" ss:Size="12" ss:Bold="1" ss:Color="#002288" />
<Interior ss:Color="#E0E0E0" ss:Pattern="Solid" />
<Protection ss:Protected="1" />
</Style>
<Style ss:ID="notebanner__l" ss:Parent="notebanner"><Alignment ss:WrapText="1" ss:Horizontal="Left"/>
</Style>
<Style ss:ID="notebanner__r" ss:Parent="notebanner"><Alignment ss:WrapText="1" ss:Horizontal="Right"/>
</Style>
<Style ss:ID="notebanner__c" ss:Parent="notebanner"><Alignment ss:WrapText="1" ss:Horizontal="Center"/>
</Style>
<Style ss:ID="notecontent" ss:Parent="body">
<Font ss:FontName="Arial, Helvetica, sans-serif" ss:Size="12" ss:Color="#002288" />
<Interior ss:Color="#E0E0E0" ss:Pattern="Solid" />
<Protection ss:Protected="1" />
</Style>
<Style ss:ID="notecontent__l" ss:Parent="notecontent"><Alignment ss:WrapText="1" ss:Horizontal="Left"/>
</Style>
<Style ss:ID="notecontent__r" ss:Parent="notecontent"><Alignment ss:WrapText="1" ss:Horizontal="Right"/>
</Style>
<Style ss:ID="notecontent__c" ss:Parent="notecontent"><Alignment ss:WrapText="1" ss:Horizontal="Center"/>
</Style>
<Style ss:ID="notecontentfixed">
<Font ss:FontName="Courier New, Courier" ss:Size="10" ss:Color="#002288" />
<Interior ss:Color="#E0E0E0" ss:Pattern="Solid" />
<Protection ss:Protected="1" />
</Style>
<Style ss:ID="notecontentfixed__l" ss:Parent="notecontentfixed"><Alignment ss:WrapText="1" ss:Horizontal="Left"/>
</Style>
<Style ss:ID="notecontentfixed__r" ss:Parent="notecontentfixed"><Alignment ss:WrapText="1" ss:Horizontal="Right"/>
</Style>
<Style ss:ID="notecontentfixed__c" ss:Parent="notecontentfixed"><Alignment ss:WrapText="1" ss:Horizontal="Center"/>
</Style>
<Style ss:ID="output">
<ss:Borders>
<ss:Border ss:Position="Left" ss:Color="#000000" ss:Weight="1" ss:LineStyle="Continuous" />
<ss:Border ss:Position="Right" ss:Color="#000000" ss:Weight="1" ss:LineStyle="Continuous" />
<ss:Border ss:Position="Top" ss:Color="#000000" ss:Weight="1" ss:LineStyle="Continuous" />
<ss:Border ss:Position="Bottom" ss:Color="#000000" ss:Weight="1" ss:LineStyle="Continuous" />
</ss:Borders>
<Font ss:FontName="Arial, Helvetica, sans-serif" ss:Size="12" ss:Color="#002288" />
<Interior ss:Color="#F0F0F0" ss:Pattern="Solid" />
<Protection ss:Protected="1" />
</Style>
<Style ss:ID="pageno">
<Alignment ss:WrapText="1" ss:Vertical="Top" ss:Horizontal="Right"/>
<Font ss:FontName="Arial, Helvetica, sans-serif" ss:Size="14" ss:Bold="1" ss:Color="#002288" />
<Interior ss:Color="#E0E0E0" ss:Pattern="Solid" />
<Protection ss:Protected="1" />
</Style>
<Style ss:ID="pages">
<Font ss:FontName="Arial, Helvetica, sans-serif" ss:Size="12" ss:Color="#0033AA" />
<Interior ss:Color="#B0B0B0" ss:Pattern="Solid" />
<Protection ss:Protected="1" />
</Style>
<Style ss:ID="pagesdate">
<Font ss:FontName="Arial, Helvetica, sans-serif" ss:Size="12" ss:Color="#0033AA" />
<Interior ss:Color="#B0B0B0" ss:Pattern="Solid" />
<Protection ss:Protected="1" />
</Style>
<Style ss:ID="pagesitem">
<Font ss:FontName="Arial, Helvetica, sans-serif" ss:Size="12" ss:Color="#0033AA" />
<Protection ss:Protected="1" />
</Style>
<Style ss:ID="pagesproclabel">
<Font ss:FontName="Arial, Helvetica, sans-serif" ss:Size="12" ss:Color="#002288" />
<Protection ss:Protected="1" />
</Style>
<Style ss:ID="pagesprocname">
<Font ss:FontName="Arial, Helvetica, sans-serif" ss:Size="12" ss:Color="#002288" />
<Protection ss:Protected="1" />
</Style>
<Style ss:ID="pagestitle" ss:Parent="body">
<Font ss:FontName="Arial, Helvetica, sans-serif" ss:Size="12" ss:Italic="1" ss:Color="#002288" />
<Protection ss:Protected="1" />
</Style>
<Style ss:ID="paragraph">
<Font ss:FontName="Arial, Helvetica, sans-serif" ss:Size="12" ss:Color="#002288" />
<Interior ss:Color="#E0E0E0" ss:Pattern="Solid" />
<Protection ss:Protected="1" />
</Style>
<Style ss:ID="parskip" ss:Parent="body">
<Font ss:FontName="Arial, Helvetica, sans-serif" ss:Size="14" ss:Bold="1" />
<Protection ss:Protected="1" />
</Style>
<Style ss:ID="prepage">
<Alignment ss:WrapText="1" ss:Horizontal="Left"/>
<Font ss:FontName="Arial, Helvetica, sans-serif" ss:Size="12" ss:Color="#002288" />
<Interior ss:Color="#E0E0E0" ss:Pattern="Solid" />
<Protection ss:Protected="1" />
</Style>
<Style ss:ID="proctitle" ss:Parent="body">
<Font ss:FontName="Arial, Helvetica, sans-serif" ss:Size="14" ss:Italic="1" ss:Bold="1" ss:Color="#002288" />
<Interior ss:Color="#E0E0E0" ss:Pattern="Solid" />
<Protection ss:Protected="1" />
</Style>
<Style ss:ID="proctitlefixed" ss:Parent="body">
<Font ss:FontName="Courier New, Courier, monospace" ss:Size="10" ss:Bold="1" ss:Color="#002288" />
<Interior ss:Color="#E0E0E0" ss:Pattern="Solid" />
<Protection ss:Protected="1" />
</Style>
<Style ss:ID="rowfooter" ss:Parent="body">
<Font ss:FontName="Arial, Helvetica, sans-serif" ss:Size="14" ss:Bold="1" ss:Color="#0033AA" />
<Interior ss:Color="#B0B0B0" ss:Pattern="Solid" />
<Protection ss:Protected="1" />
</Style>
<Style ss:ID="rowfooter__l" ss:Parent="rowfooter"><Alignment ss:WrapText="1" ss:Horizontal="Left"/>
</Style>
<Style ss:ID="rowfooter__r" ss:Parent="rowfooter"><Alignment ss:WrapText="1" ss:Horizontal="Right"/>
</Style>
<Style ss:ID="rowfooter__c" ss:Parent="rowfooter"><Alignment ss:WrapText="1" ss:Horizontal="Center"/>
</Style>
<Style ss:ID="rowfooteremphasis" ss:Parent="body">
<Font ss:FontName="Arial, Helvetica, sans-serif" ss:Size="12" ss:Italic="1" ss:Color="#0033AA" />
<Interior ss:Color="#B0B0B0" ss:Pattern="Solid" />
<Protection ss:Protected="1" />
</Style>
<Style ss:ID="rowfooteremphasis__l" ss:Parent="rowfooteremphasis"><Alignment ss:WrapText="1" ss:Horizontal="Left"/>
</Style>
<Style ss:ID="rowfooteremphasis__r" ss:Parent="rowfooteremphasis"><Alignment ss:WrapText="1" ss:Horizontal="Right"/>
</Style>
<Style ss:ID="rowfooteremphasis__c" ss:Parent="rowfooteremphasis"><Alignment ss:WrapText="1" ss:Horizontal="Center"/>
</Style>
<Style ss:ID="rowfooteremphasisfixed" ss:Parent="body">
<Font ss:FontName="Courier New, Courier, monospace" ss:Size="10" ss:Italic="1" ss:Color="#0033AA" />
<Interior ss:Color="#B0B0B0" ss:Pattern="Solid" />
<Protection ss:Protected="1" />
</Style>
<Style ss:ID="rowfooteremphasisfixed__l" ss:Parent="rowfooteremphasisfixed"><Alignment ss:WrapText="1" ss:Horizontal="Left"/>
</Style>
<Style ss:ID="rowfooteremphasisfixed__r" ss:Parent="rowfooteremphasisfixed"><Alignment ss:WrapText="1" ss:Horizontal="Right"/>
</Style>
<Style ss:ID="rowfooteremphasisfixed__c" ss:Parent="rowfooteremphasisfixed"><Alignment ss:WrapText="1" ss:Horizontal="Center"/>
</Style>
<Style ss:ID="rowfooterempty" ss:Parent="body">
<Font ss:FontName="Arial, Helvetica, sans-serif" ss:Size="14" ss:Bold="1" ss:Color="#0033AA" />
<Interior ss:Color="#B0B0B0" ss:Pattern="Solid" />
<Protection ss:Protected="1" />
</Style>
<Style ss:ID="rowfooterempty__l" ss:Parent="rowfooterempty"><Alignment ss:WrapText="1" ss:Horizontal="Left"/>
</Style>
<Style ss:ID="rowfooterempty__r" ss:Parent="rowfooterempty"><Alignment ss:WrapText="1" ss:Horizontal="Right"/>
</Style>
<Style ss:ID="rowfooterempty__c" ss:Parent="rowfooterempty"><Alignment ss:WrapText="1" ss:Horizontal="Center"/>
</Style>
<Style ss:ID="rowfooterfixed" ss:Parent="body">
<Font ss:FontName="Courier New, Courier" ss:Size="10" ss:Color="#0033AA" />
<Interior ss:Color="#B0B0B0" ss:Pattern="Solid" />
<Protection ss:Protected="1" />
</Style>
<Style ss:ID="rowfooterfixed__l" ss:Parent="rowfooterfixed"><Alignment ss:WrapText="1" ss:Horizontal="Left"/>
</Style>
<Style ss:ID="rowfooterfixed__r" ss:Parent="rowfooterfixed"><Alignment ss:WrapText="1" ss:Horizontal="Right"/>
</Style>
<Style ss:ID="rowfooterfixed__c" ss:Parent="rowfooterfixed"><Alignment ss:WrapText="1" ss:Horizontal="Center"/>
</Style>
<Style ss:ID="rowfooterstrong" ss:Parent="body">
<Font ss:FontName="Arial, Helvetica, sans-serif" ss:Size="14" ss:Bold="1" ss:Color="#0033AA" />
<Interior ss:Color="#B0B0B0" ss:Pattern="Solid" />
<Protection ss:Protected="1" />
</Style>
<Style ss:ID="rowfooterstrong__l" ss:Parent="rowfooterstrong"><Alignment ss:WrapText="1" ss:Horizontal="Left"/>
</Style>
<Style ss:ID="rowfooterstrong__r" ss:Parent="rowfooterstrong"><Alignment ss:WrapText="1" ss:Horizontal="Right"/>
</Style>
<Style ss:ID="rowfooterstrong__c" ss:Parent="rowfooterstrong"><Alignment ss:WrapText="1" ss:Horizontal="Center"/>
</Style>
<Style ss:ID="rowfooterstrongfixed" ss:Parent="body">
<Font ss:FontName="Courier New, Courier, monospace" ss:Size="10" ss:Bold="1" ss:Color="#0033AA" />
<Interior ss:Color="#B0B0B0" ss:Pattern="Solid" />
<Protection ss:Protected="1" />
</Style>
<Style ss:ID="rowfooterstrongfixed__l" ss:Parent="rowfooterstrongfixed"><Alignment ss:WrapText="1" ss:Horizontal="Left"/>
</Style>
<Style ss:ID="rowfooterstrongfixed__r" ss:Parent="rowfooterstrongfixed"><Alignment ss:WrapText="1" ss:Horizontal="Right"/>
</Style>
<Style ss:ID="rowfooterstrongfixed__c" ss:Parent="rowfooterstrongfixed"><Alignment ss:WrapText="1" ss:Horizontal="Center"/>
</Style>
<Style ss:ID="rowheader" ss:Parent="table">
<Font ss:FontName="Arial, Helvetica, sans-serif" ss:Size="14" ss:Bold="1" ss:Color="#0033AA" />
<Interior ss:Color="#B0B0B0" ss:Pattern="Solid" />
<Protection ss:Protected="1" />
</Style>
<Style ss:ID="rowheader__l" ss:Parent="rowheader"><Alignment ss:WrapText="1" ss:Horizontal="Left"/>
</Style>
<Style ss:ID="rowheader__r" ss:Parent="rowheader"><Alignment ss:WrapText="1" ss:Horizontal="Right"/>
</Style>
<Style ss:ID="rowheader__c" ss:Parent="rowheader"><Alignment ss:WrapText="1" ss:Horizontal="Center"/>
</Style>
<Style ss:ID="rowheaderemphasis" ss:Parent="table">
<Font ss:FontName="Arial, Helvetica, sans-serif" ss:Size="12" ss:Italic="1" ss:Color="#0033AA" />
<Interior ss:Color="#B0B0B0" ss:Pattern="Solid" />
<Protection ss:Protected="1" />
</Style>
<Style ss:ID="rowheaderemphasis__l" ss:Parent="rowheaderemphasis"><Alignment ss:WrapText="1" ss:Horizontal="Left"/>
</Style>
<Style ss:ID="rowheaderemphasis__r" ss:Parent="rowheaderemphasis"><Alignment ss:WrapText="1" ss:Horizontal="Right"/>
</Style>
<Style ss:ID="rowheaderemphasis__c" ss:Parent="rowheaderemphasis"><Alignment ss:WrapText="1" ss:Horizontal="Center"/>
</Style>
<Style ss:ID="rowheaderemphasisfixed" ss:Parent="table">
<Font ss:FontName="Courier New, Courier, monospace" ss:Size="10" ss:Italic="1" ss:Color="#0033AA" />
<Interior ss:Color="#B0B0B0" ss:Pattern="Solid" />
<Protection ss:Protected="1" />
</Style>
<Style ss:ID="rowheaderemphasisfixed__l" ss:Parent="rowheaderemphasisfixed"><Alignment ss:WrapText="1" ss:Horizontal="Left"/>
</Style>
<Style ss:ID="rowheaderemphasisfixed__r" ss:Parent="rowheaderemphasisfixed"><Alignment ss:WrapText="1" ss:Horizontal="Right"/>
</Style>
<Style ss:ID="rowheaderemphasisfixed__c" ss:Parent="rowheaderemphasisfixed"><Alignment ss:WrapText="1" ss:Horizontal="Center"/>
</Style>
<Style ss:ID="rowheaderempty" ss:Parent="table">
<Font ss:FontName="Arial, Helvetica, sans-serif" ss:Size="14" ss:Bold="1" ss:Color="#0033AA" />
<Interior ss:Color="#B0B0B0" ss:Pattern="Solid" />
<Protection ss:Protected="1" />
</Style>
<Style ss:ID="rowheaderempty__l" ss:Parent="rowheaderempty"><Alignment ss:WrapText="1" ss:Horizontal="Left"/>
</Style>
<Style ss:ID="rowheaderempty__r" ss:Parent="rowheaderempty"><Alignment ss:WrapText="1" ss:Horizontal="Right"/>
</Style>
<Style ss:ID="rowheaderempty__c" ss:Parent="rowheaderempty"><Alignment ss:WrapText="1" ss:Horizontal="Center"/>
</Style>
<Style ss:ID="rowheaderfixed" ss:Parent="table">
<Font ss:FontName="Courier New, Courier" ss:Size="10" ss:Color="#0033AA" />
<Interior ss:Color="#B0B0B0" ss:Pattern="Solid" />
<Protection ss:Protected="1" />
</Style>
<Style ss:ID="rowheaderfixed__l" ss:Parent="rowheaderfixed"><Alignment ss:WrapText="1" ss:Horizontal="Left"/>
</Style>
<Style ss:ID="rowheaderfixed__r" ss:Parent="rowheaderfixed"><Alignment ss:WrapText="1" ss:Horizontal="Right"/>
</Style>
<Style ss:ID="rowheaderfixed__c" ss:Parent="rowheaderfixed"><Alignment ss:WrapText="1" ss:Horizontal="Center"/>
</Style>
<Style ss:ID="rowheaderstrong" ss:Parent="table">
<Font ss:FontName="Arial, Helvetica, sans-serif" ss:Size="14" ss:Bold="1" ss:Color="#0033AA" />
<Interior ss:Color="#B0B0B0" ss:Pattern="Solid" />
<Protection ss:Protected="1" />
</Style>
<Style ss:ID="rowheaderstrong__l" ss:Parent="rowheaderstrong"><Alignment ss:WrapText="1" ss:Horizontal="Left"/>
</Style>
<Style ss:ID="rowheaderstrong__r" ss:Parent="rowheaderstrong"><Alignment ss:WrapText="1" ss:Horizontal="Right"/>
</Style>
<Style ss:ID="rowheaderstrong__c" ss:Parent="rowheaderstrong"><Alignment ss:WrapText="1" ss:Horizontal="Center"/>
</Style>
<Style ss:ID="rowheaderstrongfixed" ss:Parent="table">
<Font ss:FontName="Courier New, Courier, monospace" ss:Size="10" ss:Bold="1" ss:Color="#0033AA" />
<Interior ss:Color="#B0B0B0" ss:Pattern="Solid" />
<Protection ss:Protected="1" />
</Style>
<Style ss:ID="rowheaderstrongfixed__l" ss:Parent="rowheaderstrongfixed"><Alignment ss:WrapText="1" ss:Horizontal="Left"/>
</Style>
<Style ss:ID="rowheaderstrongfixed__r" ss:Parent="rowheaderstrongfixed"><Alignment ss:WrapText="1" ss:Horizontal="Right"/>
</Style>
<Style ss:ID="rowheaderstrongfixed__c" ss:Parent="rowheaderstrongfixed"><Alignment ss:WrapText="1" ss:Horizontal="Center"/>
</Style>
<Style ss:ID="systemfooter" ss:Parent="body">
<Font ss:FontName="Arial, Helvetica, sans-serif" ss:Size="16" ss:Italic="1" ss:Bold="1" ss:Color="#002288" />
<Interior ss:Color="#E0E0E0" ss:Pattern="Solid" />
<Protection ss:Protected="1" />
</Style>
<Style ss:ID="systemfooter__l" ss:Parent="systemfooter"><Alignment ss:Horizontal="Left"/>
</Style>
<Style ss:ID="systemfooter__r" ss:Parent="systemfooter"><Alignment ss:WrapText="1" ss:Horizontal="Right"/>
</Style>
<Style ss:ID="systemfooter__c" ss:Parent="systemfooter"><Alignment ss:WrapText="1" ss:Horizontal="Center"/>
</Style>
<Style ss:ID="systemfooter10" ss:Parent="body">
<Font ss:FontName="Arial, Helvetica, sans-serif" ss:Size="16" ss:Italic="1" ss:Bold="1" ss:Color="#002288" />
<Interior ss:Color="#E0E0E0" ss:Pattern="Solid" />
<Protection ss:Protected="1" />
</Style>
<Style ss:ID="systemfooter10__l" ss:Parent="systemfooter10"><Alignment ss:Horizontal="Left"/>
</Style>
<Style ss:ID="systemfooter10__r" ss:Parent="systemfooter10"><Alignment ss:WrapText="1" ss:Horizontal="Right"/>
</Style>
<Style ss:ID="systemfooter10__c" ss:Parent="systemfooter10"><Alignment ss:WrapText="1" ss:Horizontal="Center"/>
</Style>
<Style ss:ID="systemfooter2" ss:Parent="body">
<Font ss:FontName="Arial, Helvetica, sans-serif" ss:Size="16" ss:Italic="1" ss:Bold="1" ss:Color="#002288" />
<Interior ss:Color="#E0E0E0" ss:Pattern="Solid" />
<Protection ss:Protected="1" />
</Style>
<Style ss:ID="systemfooter2__l" ss:Parent="systemfooter2"><Alignment ss:Horizontal="Left"/>
</Style>
<Style ss:ID="systemfooter2__r" ss:Parent="systemfooter2"><Alignment ss:WrapText="1" ss:Horizontal="Right"/>
</Style>
<Style ss:ID="systemfooter2__c" ss:Parent="systemfooter2"><Alignment ss:WrapText="1" ss:Horizontal="Center"/>
</Style>
<Style ss:ID="systemfooter3" ss:Parent="body">
<Font ss:FontName="Arial, Helvetica, sans-serif" ss:Size="16" ss:Italic="1" ss:Bold="1" ss:Color="#002288" />
<Interior ss:Color="#E0E0E0" ss:Pattern="Solid" />
<Protection ss:Protected="1" />
</Style>
<Style ss:ID="systemfooter3__l" ss:Parent="systemfooter3"><Alignment ss:Horizontal="Left"/>
</Style>
<Style ss:ID="systemfooter3__r" ss:Parent="systemfooter3"><Alignment ss:WrapText="1" ss:Horizontal="Right"/>
</Style>
<Style ss:ID="systemfooter3__c" ss:Parent="systemfooter3"><Alignment ss:WrapText="1" ss:Horizontal="Center"/>
</Style>
<Style ss:ID="systemfooter4" ss:Parent="body">
<Font ss:FontName="Arial, Helvetica, sans-serif" ss:Size="16" ss:Italic="1" ss:Bold="1" ss:Color="#002288" />
<Interior ss:Color="#E0E0E0" ss:Pattern="Solid" />
<Protection ss:Protected="1" />
</Style>
<Style ss:ID="systemfooter4__l" ss:Parent="systemfooter4"><Alignment ss:Horizontal="Left"/>
</Style>
<Style ss:ID="systemfooter4__r" ss:Parent="systemfooter4"><Alignment ss:WrapText="1" ss:Horizontal="Right"/>
</Style>
<Style ss:ID="systemfooter4__c" ss:Parent="systemfooter4"><Alignment ss:WrapText="1" ss:Horizontal="Center"/>
</Style>
<Style ss:ID="systemfooter5" ss:Parent="body">
<Font ss:FontName="Arial, Helvetica, sans-serif" ss:Size="16" ss:Italic="1" ss:Bold="1" ss:Color="#002288" />
<Interior ss:Color="#E0E0E0" ss:Pattern="Solid" />
<Protection ss:Protected="1" />
</Style>
<Style ss:ID="systemfooter5__l" ss:Parent="systemfooter5"><Alignment ss:Horizontal="Left"/>
</Style>
<Style ss:ID="systemfooter5__r" ss:Parent="systemfooter5"><Alignment ss:WrapText="1" ss:Horizontal="Right"/>
</Style>
<Style ss:ID="systemfooter5__c" ss:Parent="systemfooter5"><Alignment ss:WrapText="1" ss:Horizontal="Center"/>
</Style>
<Style ss:ID="systemfooter6" ss:Parent="body">
<Font ss:FontName="Arial, Helvetica, sans-serif" ss:Size="16" ss:Italic="1" ss:Bold="1" ss:Color="#002288" />
<Interior ss:Color="#E0E0E0" ss:Pattern="Solid" />
<Protection ss:Protected="1" />
</Style>
<Style ss:ID="systemfooter6__l" ss:Parent="systemfooter6"><Alignment ss:Horizontal="Left"/>
</Style>
<Style ss:ID="systemfooter6__r" ss:Parent="systemfooter6"><Alignment ss:WrapText="1" ss:Horizontal="Right"/>
</Style>
<Style ss:ID="systemfooter6__c" ss:Parent="systemfooter6"><Alignment ss:WrapText="1" ss:Horizontal="Center"/>
</Style>
<Style ss:ID="systemfooter7" ss:Parent="body">
<Font ss:FontName="Arial, Helvetica, sans-serif" ss:Size="16" ss:Italic="1" ss:Bold="1" ss:Color="#002288" />
<Interior ss:Color="#E0E0E0" ss:Pattern="Solid" />
<Protection ss:Protected="1" />
</Style>
<Style ss:ID="systemfooter7__l" ss:Parent="systemfooter7"><Alignment ss:Horizontal="Left"/>
</Style>
<Style ss:ID="systemfooter7__r" ss:Parent="systemfooter7"><Alignment ss:WrapText="1" ss:Horizontal="Right"/>
</Style>
<Style ss:ID="systemfooter7__c" ss:Parent="systemfooter7"><Alignment ss:WrapText="1" ss:Horizontal="Center"/>
</Style>
<Style ss:ID="systemfooter8" ss:Parent="body">
<Font ss:FontName="Arial, Helvetica, sans-serif" ss:Size="16" ss:Italic="1" ss:Bold="1" ss:Color="#002288" />
<Interior ss:Color="#E0E0E0" ss:Pattern="Solid" />
<Protection ss:Protected="1" />
</Style>
<Style ss:ID="systemfooter8__l" ss:Parent="systemfooter8"><Alignment ss:Horizontal="Left"/>
</Style>
<Style ss:ID="systemfooter8__r" ss:Parent="systemfooter8"><Alignment ss:WrapText="1" ss:Horizontal="Right"/>
</Style>
<Style ss:ID="systemfooter8__c" ss:Parent="systemfooter8"><Alignment ss:WrapText="1" ss:Horizontal="Center"/>
</Style>
<Style ss:ID="systemfooter9" ss:Parent="body">
<Font ss:FontName="Arial, Helvetica, sans-serif" ss:Size="16" ss:Italic="1" ss:Bold="1" ss:Color="#002288" />
<Interior ss:Color="#E0E0E0" ss:Pattern="Solid" />
<Protection ss:Protected="1" />
</Style>
<Style ss:ID="systemfooter9__l" ss:Parent="systemfooter9"><Alignment ss:Horizontal="Left"/>
</Style>
<Style ss:ID="systemfooter9__r" ss:Parent="systemfooter9"><Alignment ss:WrapText="1" ss:Horizontal="Right"/>
</Style>
<Style ss:ID="systemfooter9__c" ss:Parent="systemfooter9"><Alignment ss:WrapText="1" ss:Horizontal="Center"/>
</Style>
<Style ss:ID="systemtitle" ss:Parent="body">
<Font ss:FontName="Arial, Helvetica, sans-serif" ss:Size="16" ss:Italic="1" ss:Bold="1" ss:Color="#002288" />
<Interior ss:Color="#E0E0E0" ss:Pattern="Solid" />
<Protection ss:Protected="1" />
</Style>
<Style ss:ID="systemtitle__l" ss:Parent="systemtitle"><Alignment ss:Horizontal="Left"/>
</Style>
<Style ss:ID="systemtitle__r" ss:Parent="systemtitle"><Alignment ss:WrapText="1" ss:Horizontal="Right"/>
</Style>
<Style ss:ID="systemtitle__c" ss:Parent="systemtitle"><Alignment ss:WrapText="1" ss:Horizontal="Center"/>
</Style>
<Style ss:ID="systemtitle10" ss:Parent="body">
<Font ss:FontName="Arial, Helvetica, sans-serif" ss:Size="16" ss:Italic="1" ss:Bold="1" ss:Color="#002288" />
<Interior ss:Color="#E0E0E0" ss:Pattern="Solid" />
<Protection ss:Protected="1" />
</Style>
<Style ss:ID="systemtitle10__l" ss:Parent="systemtitle10"><Alignment ss:Horizontal="Left"/>
</Style>
<Style ss:ID="systemtitle10__r" ss:Parent="systemtitle10"><Alignment ss:WrapText="1" ss:Horizontal="Right"/>
</Style>
<Style ss:ID="systemtitle10__c" ss:Parent="systemtitle10"><Alignment ss:WrapText="1" ss:Horizontal="Center"/>
</Style>
<Style ss:ID="systemtitle2" ss:Parent="body">
<Font ss:FontName="Arial, Helvetica, sans-serif" ss:Size="16" ss:Italic="1" ss:Bold="1" ss:Color="#002288" />
<Interior ss:Color="#E0E0E0" ss:Pattern="Solid" />
<Protection ss:Protected="1" />
</Style>
<Style ss:ID="systemtitle2__l" ss:Parent="systemtitle2"><Alignment ss:Horizontal="Left"/>
</Style>
<Style ss:ID="systemtitle2__r" ss:Parent="systemtitle2"><Alignment ss:WrapText="1" ss:Horizontal="Right"/>
</Style>
<Style ss:ID="systemtitle2__c" ss:Parent="systemtitle2"><Alignment ss:WrapText="1" ss:Horizontal="Center"/>
</Style>
<Style ss:ID="systemtitle3" ss:Parent="body">
<Font ss:FontName="Arial, Helvetica, sans-serif" ss:Size="16" ss:Italic="1" ss:Bold="1" ss:Color="#002288" />
<Interior ss:Color="#E0E0E0" ss:Pattern="Solid" />
<Protection ss:Protected="1" />
</Style>
<Style ss:ID="systemtitle3__l" ss:Parent="systemtitle3"><Alignment ss:Horizontal="Left"/>
</Style>
<Style ss:ID="systemtitle3__r" ss:Parent="systemtitle3"><Alignment ss:WrapText="1" ss:Horizontal="Right"/>
</Style>
<Style ss:ID="systemtitle3__c" ss:Parent="systemtitle3"><Alignment ss:WrapText="1" ss:Horizontal="Center"/>
</Style>
<Style ss:ID="systemtitle4" ss:Parent="body">
<Font ss:FontName="Arial, Helvetica, sans-serif" ss:Size="16" ss:Italic="1" ss:Bold="1" ss:Color="#002288" />
<Interior ss:Color="#E0E0E0" ss:Pattern="Solid" />
<Protection ss:Protected="1" />
</Style>
<Style ss:ID="systemtitle4__l" ss:Parent="systemtitle4"><Alignment ss:Horizontal="Left"/>
</Style>
<Style ss:ID="systemtitle4__r" ss:Parent="systemtitle4"><Alignment ss:WrapText="1" ss:Horizontal="Right"/>
</Style>
<Style ss:ID="systemtitle4__c" ss:Parent="systemtitle4"><Alignment ss:WrapText="1" ss:Horizontal="Center"/>
</Style>
<Style ss:ID="systemtitle5" ss:Parent="body">
<Font ss:FontName="Arial, Helvetica, sans-serif" ss:Size="16" ss:Italic="1" ss:Bold="1" ss:Color="#002288" />
<Interior ss:Color="#E0E0E0" ss:Pattern="Solid" />
<Protection ss:Protected="1" />
</Style>
<Style ss:ID="systemtitle5__l" ss:Parent="systemtitle5"><Alignment ss:Horizontal="Left"/>
</Style>
<Style ss:ID="systemtitle5__r" ss:Parent="systemtitle5"><Alignment ss:WrapText="1" ss:Horizontal="Right"/>
</Style>
<Style ss:ID="systemtitle5__c" ss:Parent="systemtitle5"><Alignment ss:WrapText="1" ss:Horizontal="Center"/>
</Style>
<Style ss:ID="systemtitle6" ss:Parent="body">
<Font ss:FontName="Arial, Helvetica, sans-serif" ss:Size="16" ss:Italic="1" ss:Bold="1" ss:Color="#002288" />
<Interior ss:Color="#E0E0E0" ss:Pattern="Solid" />
<Protection ss:Protected="1" />
</Style>
<Style ss:ID="systemtitle6__l" ss:Parent="systemtitle6"><Alignment ss:Horizontal="Left"/>
</Style>
<Style ss:ID="systemtitle6__r" ss:Parent="systemtitle6"><Alignment ss:WrapText="1" ss:Horizontal="Right"/>
</Style>
<Style ss:ID="systemtitle6__c" ss:Parent="systemtitle6"><Alignment ss:WrapText="1" ss:Horizontal="Center"/>
</Style>
<Style ss:ID="systemtitle7" ss:Parent="body">
<Font ss:FontName="Arial, Helvetica, sans-serif" ss:Size="16" ss:Italic="1" ss:Bold="1" ss:Color="#002288" />
<Interior ss:Color="#E0E0E0" ss:Pattern="Solid" />
<Protection ss:Protected="1" />
</Style>
<Style ss:ID="systemtitle7__l" ss:Parent="systemtitle7"><Alignment ss:Horizontal="Left"/>
</Style>
<Style ss:ID="systemtitle7__r" ss:Parent="systemtitle7"><Alignment ss:WrapText="1" ss:Horizontal="Right"/>
</Style>
<Style ss:ID="systemtitle7__c" ss:Parent="systemtitle7"><Alignment ss:WrapText="1" ss:Horizontal="Center"/>
</Style>
<Style ss:ID="systemtitle8" ss:Parent="body">
<Font ss:FontName="Arial, Helvetica, sans-serif" ss:Size="16" ss:Italic="1" ss:Bold="1" ss:Color="#002288" />
<Interior ss:Color="#E0E0E0" ss:Pattern="Solid" />
<Protection ss:Protected="1" />
</Style>
<Style ss:ID="systemtitle8__l" ss:Parent="systemtitle8"><Alignment ss:Horizontal="Left"/>
</Style>
<Style ss:ID="systemtitle8__r" ss:Parent="systemtitle8"><Alignment ss:WrapText="1" ss:Horizontal="Right"/>
</Style>
<Style ss:ID="systemtitle8__c" ss:Parent="systemtitle8"><Alignment ss:WrapText="1" ss:Horizontal="Center"/>
</Style>
<Style ss:ID="systemtitle9" ss:Parent="body">
<Font ss:FontName="Arial, Helvetica, sans-serif" ss:Size="16" ss:Italic="1" ss:Bold="1" ss:Color="#002288" />
<Interior ss:Color="#E0E0E0" ss:Pattern="Solid" />
<Protection ss:Protected="1" />
</Style>
<Style ss:ID="systemtitle9__l" ss:Parent="systemtitle9"><Alignment ss:Horizontal="Left"/>
</Style>
<Style ss:ID="systemtitle9__r" ss:Parent="systemtitle9"><Alignment ss:WrapText="1" ss:Horizontal="Right"/>
</Style>
<Style ss:ID="systemtitle9__c" ss:Parent="systemtitle9"><Alignment ss:WrapText="1" ss:Horizontal="Center"/>
</Style>
<Style ss:ID="systitleandfootercontainer" ss:Parent="body">
<Font ss:FontName="Arial, Helvetica, sans-serif" ss:Size="12" ss:Color="#002288" />
<Interior ss:Color="#E0E0E0" ss:Pattern="Solid" />
<Protection ss:Protected="1" />
</Style>
<Style ss:ID="systitleandfootercontainer__l" ss:Parent="systitleandfootercontainer"><Alignment ss:WrapText="1" ss:Horizontal="Left"/>
</Style>
<Style ss:ID="systitleandfootercontainer__r" ss:Parent="systitleandfootercontainer"><Alignment ss:WrapText="1" ss:Horizontal="Right"/>
</Style>
<Style ss:ID="systitleandfootercontainer__c" ss:Parent="systitleandfootercontainer"><Alignment ss:WrapText="1" ss:Horizontal="Center"/>
</Style>
<Style ss:ID="titleandnotecontainer" ss:Parent="_body">
<Font ss:FontName="Arial, Helvetica, sans-serif" ss:Size="12" ss:Color="#002288" />
<Interior ss:Color="#E0E0E0" ss:Pattern="Solid" />
<Protection ss:Protected="1" />
</Style>
<Style ss:ID="titleandnotecontainer__l" ss:Parent="titleandnotecontainer"><Alignment ss:WrapText="1" ss:Horizontal="Left"/>
</Style>
<Style ss:ID="titleandnotecontainer__r" ss:Parent="titleandnotecontainer"><Alignment ss:WrapText="1" ss:Horizontal="Right"/>
</Style>
<Style ss:ID="titleandnotecontainer__c" ss:Parent="titleandnotecontainer"><Alignment ss:WrapText="1" ss:Horizontal="Center"/>
</Style>
<Style ss:ID="titlesandfooters" ss:Parent="_body">
<Font ss:FontName="Arial, Helvetica, sans-serif" ss:Size="14" ss:Italic="1" ss:Bold="1" ss:Color="#002288" />
<Interior ss:Color="#E0E0E0" ss:Pattern="Solid" />
<Protection ss:Protected="1" />
</Style>
<Style ss:ID="titlesandfooters__l" ss:Parent="titlesandfooters"><Alignment ss:WrapText="1" ss:Horizontal="Left"/>
</Style>
<Style ss:ID="titlesandfooters__r" ss:Parent="titlesandfooters"><Alignment ss:WrapText="1" ss:Horizontal="Right"/>
</Style>
<Style ss:ID="titlesandfooters__c" ss:Parent="titlesandfooters"><Alignment ss:WrapText="1" ss:Horizontal="Center"/>
</Style>
<Style ss:ID="usertext">
<Font ss:FontName="Arial, Helvetica, sans-serif" ss:Size="12" ss:Color="#002288" />
<Interior ss:Color="#E0E0E0" ss:Pattern="Solid" />
<Protection ss:Protected="1" />
</Style>
<Style ss:ID="warnbanner">
<Font ss:FontName="Arial, Helvetica, sans-serif" ss:Size="12" ss:Bold="1" ss:Color="#002288" />
<Interior ss:Color="#E0E0E0" ss:Pattern="Solid" />
<Protection ss:Protected="1" />
</Style>
<Style ss:ID="warncontent">
<Font ss:FontName="Arial, Helvetica, sans-serif" ss:Size="12" ss:Color="#002288" />
<Interior ss:Color="#E0E0E0" ss:Pattern="Solid" />
<Protection ss:Protected="1" />
</Style>
<Style ss:ID="warncontentfixed">
<Font ss:FontName="Courier New, Courier" ss:Size="10" ss:Color="#002288" />
<Interior ss:Color="#E0E0E0" ss:Pattern="Solid" />
<Protection ss:Protected="1" />
</Style>
<Style ss:ID="pagebreak" ss:Parent="_body">
<Alignment/>
<ss:Borders>
<ss:Border ss:Position="Left" />
<ss:Border ss:Position="Top" />
<ss:Border ss:Position="Right" />
<ss:Border ss:Position="Bottom" />
</ss:Borders>
<Protection ss:Protected="1" />
</Style>
<Style ss:ID="datamissing_l" ss:Parent="data">
<Alignment ss:WrapText="1" ss:Horizontal="Left"/>
<Font ss:FontName="Arial, Helvetica, sans-serif" ss:Size="12" ss:Color="#000000" />
<Interior ss:Color="#D3D3D3" ss:Pattern="Solid" />
<Protection ss:Protected="1" />
</Style>
<Style ss:ID="datamissing_c" ss:Parent="data">
<Alignment ss:WrapText="1" ss:Horizontal="Center"/>
<Font ss:FontName="Arial, Helvetica, sans-serif" ss:Size="12" ss:Color="#000000" />
<Interior ss:Color="#D3D3D3" ss:Pattern="Solid" />
<Protection ss:Protected="1" />
</Style>
<Style ss:ID="datamissing_r" ss:Parent="data">
<Alignment ss:WrapText="1" ss:Horizontal="Right"/>
<Font ss:FontName="Arial, Helvetica, sans-serif" ss:Size="12" ss:Color="#000000" />
<Interior ss:Color="#D3D3D3" ss:Pattern="Solid" />
<Protection ss:Protected="1" />
</Style>
<Style ss:ID="data__r1" ss:Parent="data__r">
<Protection ss:Protected="1" />
<NumberFormat ss:Format="Percent" />
</Style>
</Styles>

<Worksheet ss:Name="Table 1 - Data Set WORK.SOLRMEA">
<x:WorksheetOptions xmlns="urn:schemas-microsoft-com:office:excel">
<Print>
<ValidPrinterInfo/>
<PaperSizeIndex>1</PaperSizeIndex>
<Scale>100</Scale>
<FitWidth>1</FitWidth>
<FitHeight>1</FitHeight>
<HorizontalResolution>300</HorizontalResolution>
<VerticalResolution>300</VerticalResolution>
</Print>
<Zoom>100</Zoom>
<x:PageSetup>
<x:Header  ss:StyleID="systemtitle" Data="The SAS System"
/>
<PageMargins x:Left="0.08" x:Right="0.08"/>
</x:PageSetup>
</x:WorksheetOptions>
<Table ss:StyleID="_body">
<ss:Column ss:AutoFitWidth="1" ss:Width="84"/>
<ss:Column ss:AutoFitWidth="1" ss:Width="126"/>
<ss:Column ss:AutoFitWidth="1" ss:Width="94.5"/>
<ss:Column ss:AutoFitWidth="1" ss:Width="157.5"/>
<ss:Column ss:AutoFitWidth="1" ss:Width="346.5"/>
<ss:Column ss:AutoFitWidth="1" ss:Width="84"/>
<ss:Column ss:AutoFitWidth="1" ss:Width="105"/>
<ss:Column ss:AutoFitWidth="1" ss:Width="84"/>
<ss:Column ss:AutoFitWidth="1" ss:Width="84"/>
<ss:Column ss:AutoFitWidth="1" ss:Width="84"/>
<ss:Column ss:AutoFitWidth="1" ss:Width="84"/>
<ss:Column ss:AutoFitWidth="1" ss:Width="84"/>
<ss:Column ss:AutoFitWidth="1" ss:Width="84"/>
<Row ss:AutoFitHeight="1" ss:Height="18">
<Cell ss:StyleID="header__r" ss:Index="1"><Data ss:Type="String">Obs</Data></Cell>
<Cell ss:StyleID="header__l" ss:Index="2"><Data ss:Type="String">GENDER</Data></Cell>
<Cell ss:StyleID="header__l" ss:Index="3"><Data ss:Type="String">Effect</Data></Cell>
<Cell ss:StyleID="header__l" ss:Index="4"><Data ss:Type="String">Raceid</Data></Cell>
<Cell ss:StyleID="header__l" ss:Index="5"><Data ss:Type="String">Subject</Data></Cell>
<Cell ss:StyleID="header__r" ss:Index="6"><Data ss:Type="String">Estimate</Data></Cell>
<Cell ss:StyleID="header__r" ss:Index="7"><Data ss:Type="String">StdErrPred</Data></Cell>
<Cell ss:StyleID="header__r" ss:Index="8"><Data ss:Type="String">DF</Data></Cell>
<Cell ss:StyleID="header__r" ss:Index="9"><Data ss:Type="String">tValue</Data></Cell>
<Cell ss:StyleID="header__r" ss:Index="10"><Data ss:Type="String">Probt</Data></Cell>
<Cell ss:StyleID="header__r" ss:Index="11"><Data ss:Type="String">Alpha</Data></Cell>
<Cell ss:StyleID="header__r" ss:Index="12"><Data ss:Type="String">Lower</Data></Cell>
<Cell ss:StyleID="header__r" ss:Index="13"><Data ss:Type="String">Upper</Data></Cell>
</Row>
<Row ss:AutoFitHeight="1" ss:Height="20">
<Cell ss:StyleID="rowheader__r" ss:Index="1"><Data ss:Type="Number">314</Data></Cell>
<Cell ss:StyleID="data__l" ss:Index="2"><Data ss:Type="String">F</Data></Cell>
<Cell ss:StyleID="data__l" ss:Index="3"><Data ss:Type="String">Raceid</Data></Cell>
<Cell ss:StyleID="data__l" ss:Index="4"><Data ss:Type="String">2005BER</Data></Cell>
<Cell ss:StyleID="data__l" ss:Index="5"><Data ss:Type="String"></Data></Cell>
<Cell ss:StyleID="data__r1" ss:Index="6"><Data ss:Type="Number">0.015</Data></Cell>
<Cell ss:StyleID="data__r" ss:Index="7"><Data ss:Type="Number">1.2827</Data></Cell>
<Cell ss:StyleID="data__r" ss:Index="8"><Data ss:Type="Number">563</Data></Cell>
<Cell ss:StyleID="data__r" ss:Index="9"><Data ss:Type="Number">1.16</Data></Cell>
<Cell ss:StyleID="data__r" ss:Index="10"><Data ss:Type="Number">0.2475</Data></Cell>
<Cell ss:StyleID="data__r" ss:Index="11"><Data ss:Type="Number">0.1</Data></Cell>
<Cell ss:StyleID="data__r" ss:Index="12"><Data ss:Type="String">(  0.6%)</Data></Cell>
<Cell ss:StyleID="data__r1" ss:Index="13"><Data ss:Type="Number">0.037</Data></Cell>
</Row>
<Row ss:AutoFitHeight="1" ss:Height="20">
<Cell ss:StyleID="rowheader__r" ss:Index="1"><Data ss:Type="Number">315</Data></Cell>
<Cell ss:StyleID="data__l" ss:Index="2"><Data ss:Type="String">F</Data></Cell>
<Cell ss:StyleID="data__l" ss:Index="3"><Data ss:Type="String">Raceid</Data></Cell>
<Cell ss:StyleID="data__l" ss:Index="4"><Data ss:Type="String">2005BOS</Data></Cell>
<Cell ss:StyleID="data__l" ss:Index="5"><Data ss:Type="String"></Data></Cell>
<Cell ss:StyleID="data__r" ss:Index="6"><Data ss:Type="String">(  0.9%)</Data></Cell>
<Cell ss:StyleID="data__r" ss:Index="7"><Data ss:Type="Number">1.2152</Data></Cell>
<Cell ss:StyleID="data__r" ss:Index="8"><Data ss:Type="Number">563</Data></Cell>
<Cell ss:StyleID="data__r" ss:Index="9"><Data ss:Type="Number">-0.72</Data></Cell>
<Cell ss:StyleID="data__r" ss:Index="10"><Data ss:Type="Number">0.4748</Data></Cell>
<Cell ss:StyleID="data__r" ss:Index="11"><Data ss:Type="Number">0.1</Data></Cell>
<Cell ss:StyleID="data__r" ss:Index="12"><Data ss:Type="String">(  2.8%)</Data></Cell>
<Cell ss:StyleID="data__r1" ss:Index="13"><Data ss:Type="Number">0.011</Data></Cell>
</Row>
<Row ss:AutoFitHeight="1" ss:Height="20">
<Cell ss:StyleID="rowheader__r" ss:Index="1"><Data ss:Type="Number">316</Data></Cell>
<Cell ss:StyleID="data__l" ss:Index="2"><Data ss:Type="String">F</Data></Cell>
<Cell ss:StyleID="data__l" ss:Index="3"><Data ss:Type="String">Raceid</Data></Cell>
<Cell ss:StyleID="data__l" ss:Index="4"><Data ss:Type="String">2005CHI</Data></Cell>
<Cell ss:StyleID="data__l" ss:Index="5"><Data ss:Type="String"></Data></Cell>
<Cell ss:StyleID="data__r" ss:Index="6"><Data ss:Type="String">(  2.7%)</Data></Cell>
<Cell ss:StyleID="data__r" ss:Index="7"><Data ss:Type="Number">1.2233</Data></Cell>
<Cell ss:StyleID="data__r" ss:Index="8"><Data ss:Type="Number">563</Data></Cell>
<Cell ss:StyleID="data__r" ss:Index="9"><Data ss:Type="Number">-2.24</Data></Cell>
<Cell ss:StyleID="data__r" ss:Index="10"><Data ss:Type="Number">0.0254</Data></Cell>
<Cell ss:StyleID="data__r" ss:Index="11"><Data ss:Type="Number">0.1</Data></Cell>
<Cell ss:StyleID="data__r" ss:Index="12"><Data ss:Type="String">(  4.6%)</Data></Cell>
<Cell ss:StyleID="data__r" ss:Index="13"><Data ss:Type="String">(  0.7%)</Data></Cell>
</Row>
<Row ss:AutoFitHeight="1" ss:Height="20">
<Cell ss:StyleID="rowheader__r" ss:Index="1"><Data ss:Type="Number">317</Data></Cell>
<Cell ss:StyleID="data__l" ss:Index="2"><Data ss:Type="String">F</Data></Cell>
<Cell ss:StyleID="data__l" ss:Index="3"><Data ss:Type="String">Raceid</Data></Cell>
<Cell ss:StyleID="data__l" ss:Index="4"><Data ss:Type="String">2005LON</Data></Cell>
<Cell ss:StyleID="data__l" ss:Index="5"><Data ss:Type="String"></Data></Cell>
<Cell ss:StyleID="data__r" ss:Index="6"><Data ss:Type="String">(  1.4%)</Data></Cell>
<Cell ss:StyleID="data__r" ss:Index="7"><Data ss:Type="Number">1.2076</Data></Cell>
<Cell ss:StyleID="data__r" ss:Index="8"><Data ss:Type="Number">563</Data></Cell>
<Cell ss:StyleID="data__r" ss:Index="9"><Data ss:Type="Number">-1.20</Data></Cell>
<Cell ss:StyleID="data__r" ss:Index="10"><Data ss:Type="Number">0.2305</Data></Cell>
<Cell ss:StyleID="data__r" ss:Index="11"><Data ss:Type="Number">0.1</Data></Cell>
<Cell ss:StyleID="data__r" ss:Index="12"><Data ss:Type="String">(  3.4%)</Data></Cell>
<Cell ss:StyleID="data__r1" ss:Index="13"><Data ss:Type="Number">0.005</Data></Cell>
</Row>
<Row ss:AutoFitHeight="1" ss:Height="20">
<Cell ss:StyleID="rowheader__r" ss:Index="1"><Data ss:Type="Number">318</Data></Cell>
<Cell ss:StyleID="data__l" ss:Index="2"><Data ss:Type="String">F</Data></Cell>
<Cell ss:StyleID="data__l" ss:Index="3"><Data ss:Type="String">Raceid</Data></Cell>
<Cell ss:StyleID="data__l" ss:Index="4"><Data ss:Type="String">2005NYC</Data></Cell>
<Cell ss:StyleID="data__l" ss:Index="5"><Data ss:Type="String"></Data></Cell>
<Cell ss:StyleID="data__r" ss:Index="6"><Data ss:Type="String">(  2.5%)</Data></Cell>
<Cell ss:StyleID="data__r" ss:Index="7"><Data ss:Type="Number">1.2006</Data></Cell>
<Cell ss:StyleID="data__r" ss:Index="8"><Data ss:Type="Number">563</Data></Cell>
<Cell ss:StyleID="data__r" ss:Index="9"><Data ss:Type="Number">-2.11</Data></Cell>
<Cell ss:StyleID="data__r" ss:Index="10"><Data ss:Type="Number">0.0357</Data></Cell>
<Cell ss:StyleID="data__r" ss:Index="11"><Data ss:Type="Number">0.1</Data></Cell>
<Cell ss:StyleID="data__r" ss:Index="12"><Data ss:Type="String">(  4.4%)</Data></Cell>
<Cell ss:StyleID="data__r" ss:Index="13"><Data ss:Type="String">(  0.5%)</Data></Cell>
</Row>
<Row ss:AutoFitHeight="1" ss:Height="20">
<Cell ss:StyleID="rowheader__r" ss:Index="1"><Data ss:Type="Number">319</Data></Cell>
<Cell ss:StyleID="data__l" ss:Index="2"><Data ss:Type="String">F</Data></Cell>
<Cell ss:StyleID="data__l" ss:Index="3"><Data ss:Type="String">Raceid</Data></Cell>
<Cell ss:StyleID="data__l" ss:Index="4"><Data ss:Type="String">2006BER</Data></Cell>
<Cell ss:StyleID="data__l" ss:Index="5"><Data ss:Type="String"></Data></Cell>
<Cell ss:StyleID="data__r1" ss:Index="6"><Data ss:Type="Number">0.009</Data></Cell>
<Cell ss:StyleID="data__r" ss:Index="7"><Data ss:Type="Number">1.1900</Data></Cell>
<Cell ss:StyleID="data__r" ss:Index="8"><Data ss:Type="Number">563</Data></Cell>
<Cell ss:StyleID="data__r" ss:Index="9"><Data ss:Type="Number">0.76</Data></Cell>
<Cell ss:StyleID="data__r" ss:Index="10"><Data ss:Type="Number">0.4467</Data></Cell>
<Cell ss:StyleID="data__r" ss:Index="11"><Data ss:Type="Number">0.1</Data></Cell>
<Cell ss:StyleID="data__r" ss:Index="12"><Data ss:Type="String">(  1.0%)</Data></Cell>
<Cell ss:StyleID="data__r1" ss:Index="13"><Data ss:Type="Number">0.029</Data></Cell>
</Row>
<Row ss:AutoFitHeight="1" ss:Height="20">
<Cell ss:StyleID="rowheader__r" ss:Index="1"><Data ss:Type="Number">320</Data></Cell>
<Cell ss:StyleID="data__l" ss:Index="2"><Data ss:Type="String">F</Data></Cell>
<Cell ss:StyleID="data__l" ss:Index="3"><Data ss:Type="String">Raceid</Data></Cell>
<Cell ss:StyleID="data__l" ss:Index="4"><Data ss:Type="String">2006BOS</Data></Cell>
<Cell ss:StyleID="data__l" ss:Index="5"><Data ss:Type="String"></Data></Cell>
<Cell ss:StyleID="data__r" ss:Index="6"><Data ss:Type="String">(  3.1%)</Data></Cell>
<Cell ss:StyleID="data__r" ss:Index="7"><Data ss:Type="Number">1.1570</Data></Cell>
<Cell ss:StyleID="data__r" ss:Index="8"><Data ss:Type="Number">563</Data></Cell>
<Cell ss:StyleID="data__r" ss:Index="9"><Data ss:Type="Number">-2.76</Data></Cell>
<Cell ss:StyleID="data__r" ss:Index="10"><Data ss:Type="Number">0.0060</Data></Cell>
<Cell ss:StyleID="data__r" ss:Index="11"><Data ss:Type="Number">0.1</Data></Cell>
<Cell ss:StyleID="data__r" ss:Index="12"><Data ss:Type="String">(  5.0%)</Data></Cell>
<Cell ss:StyleID="data__r" ss:Index="13"><Data ss:Type="String">(  1.3%)</Data></Cell>
</Row>
<Row ss:AutoFitHeight="1" ss:Height="20">
<Cell ss:StyleID="rowheader__r" ss:Index="1"><Data ss:Type="Number">321</Data></Cell>
<Cell ss:StyleID="data__l" ss:Index="2"><Data ss:Type="String">F</Data></Cell>
<Cell ss:StyleID="data__l" ss:Index="3"><Data ss:Type="String">Raceid</Data></Cell>
<Cell ss:StyleID="data__l" ss:Index="4"><Data ss:Type="String">2006CHI</Data></Cell>
<Cell ss:StyleID="data__l" ss:Index="5"><Data ss:Type="String"></Data></Cell>
<Cell ss:StyleID="data__r" ss:Index="6"><Data ss:Type="String">(  4.2%)</Data></Cell>
<Cell ss:StyleID="data__r" ss:Index="7"><Data ss:Type="Number">1.1518</Data></Cell>
<Cell ss:StyleID="data__r" ss:Index="8"><Data ss:Type="Number">563</Data></Cell>
<Cell ss:StyleID="data__r" ss:Index="9"><Data ss:Type="Number">-3.71</Data></Cell>
<Cell ss:StyleID="data__r" ss:Index="10"><Data ss:Type="Number">0.0002</Data></Cell>
<Cell ss:StyleID="data__r" ss:Index="11"><Data ss:Type="Number">0.1</Data></Cell>
<Cell ss:StyleID="data__r" ss:Index="12"><Data ss:Type="String">(  6.0%)</Data></Cell>
<Cell ss:StyleID="data__r" ss:Index="13"><Data ss:Type="String">(  2.3%)</Data></Cell>
</Row>
<Row ss:AutoFitHeight="1" ss:Height="20">
<Cell ss:StyleID="rowheader__r" ss:Index="1"><Data ss:Type="Number">322</Data></Cell>
<Cell ss:StyleID="data__l" ss:Index="2"><Data ss:Type="String">F</Data></Cell>
<Cell ss:StyleID="data__l" ss:Index="3"><Data ss:Type="String">Raceid</Data></Cell>
<Cell ss:StyleID="data__l" ss:Index="4"><Data ss:Type="String">2006LON</Data></Cell>
<Cell ss:StyleID="data__l" ss:Index="5"><Data ss:Type="String"></Data></Cell>
<Cell ss:StyleID="data__r" ss:Index="6"><Data ss:Type="String">(  1.8%)</Data></Cell>
<Cell ss:StyleID="data__r" ss:Index="7"><Data ss:Type="Number">1.1331</Data></Cell>
<Cell ss:StyleID="data__r" ss:Index="8"><Data ss:Type="Number">563</Data></Cell>
<Cell ss:StyleID="data__r" ss:Index="9"><Data ss:Type="Number">-1.57</Data></Cell>
<Cell ss:StyleID="data__r" ss:Index="10"><Data ss:Type="Number">0.1169</Data></Cell>
<Cell ss:StyleID="data__r" ss:Index="11"><Data ss:Type="Number">0.1</Data></Cell>
<Cell ss:StyleID="data__r" ss:Index="12"><Data ss:Type="String">(  3.6%)</Data></Cell>
<Cell ss:StyleID="data__r1" ss:Index="13"><Data ss:Type="Number">0.001</Data></Cell>
</Row>
<Row ss:AutoFitHeight="1" ss:Height="20">
<Cell ss:StyleID="rowheader__r" ss:Index="1"><Data ss:Type="Number">323</Data></Cell>
<Cell ss:StyleID="data__l" ss:Index="2"><Data ss:Type="String">F</Data></Cell>
<Cell ss:StyleID="data__l" ss:Index="3"><Data ss:Type="String">Raceid</Data></Cell>
<Cell ss:StyleID="data__l" ss:Index="4"><Data ss:Type="String">2006NYC</Data></Cell>
<Cell ss:StyleID="data__l" ss:Index="5"><Data ss:Type="String"></Data></Cell>
<Cell ss:StyleID="data__r" ss:Index="6"><Data ss:Type="String">(  0.9%)</Data></Cell>
<Cell ss:StyleID="data__r" ss:Index="7"><Data ss:Type="Number">1.1585</Data></Cell>
<Cell ss:StyleID="data__r" ss:Index="8"><Data ss:Type="Number">563</Data></Cell>
<Cell ss:StyleID="data__r" ss:Index="9"><Data ss:Type="Number">-0.77</Data></Cell>
<Cell ss:StyleID="data__r" ss:Index="10"><Data ss:Type="Number">0.4422</Data></Cell>
<Cell ss:StyleID="data__r" ss:Index="11"><Data ss:Type="Number">0.1</Data></Cell>
<Cell ss:StyleID="data__r" ss:Index="12"><Data ss:Type="String">(  2.8%)</Data></Cell>
<Cell ss:StyleID="data__r1" ss:Index="13"><Data ss:Type="Number">0.01</Data></Cell>
</Row>
<Row ss:AutoFitHeight="1" ss:Height="20">
<Cell ss:StyleID="rowheader__r" ss:Index="1"><Data ss:Type="Number">324</Data></Cell>
<Cell ss:StyleID="data__l" ss:Index="2"><Data ss:Type="String">F</Data></Cell>
<Cell ss:StyleID="data__l" ss:Index="3"><Data ss:Type="String">Raceid</Data></Cell>
<Cell ss:StyleID="data__l" ss:Index="4"><Data ss:Type="String">2007BER</Data></Cell>
<Cell ss:StyleID="data__l" ss:Index="5"><Data ss:Type="String"></Data></Cell>
<Cell ss:StyleID="data__r" ss:Index="6"><Data ss:Type="String">(  2.6%)</Data></Cell>
<Cell ss:StyleID="data__r" ss:Index="7"><Data ss:Type="Number">1.1333</Data></Cell>
<Cell ss:StyleID="data__r" ss:Index="8"><Data ss:Type="Number">563</Data></Cell>
<Cell ss:StyleID="data__r" ss:Index="9"><Data ss:Type="Number">-2.28</Data></Cell>
<Cell ss:StyleID="data__r" ss:Index="10"><Data ss:Type="Number">0.0227</Data></Cell>
<Cell ss:StyleID="data__r" ss:Index="11"><Data ss:Type="Number">0.1</Data></Cell>
<Cell ss:StyleID="data__r" ss:Index="12"><Data ss:Type="String">(  4.4%)</Data></Cell>
<Cell ss:StyleID="data__r" ss:Index="13"><Data ss:Type="String">(  0.7%)</Data></Cell>
</Row>
<Row ss:AutoFitHeight="1" ss:Height="20">
<Cell ss:StyleID="rowheader__r" ss:Index="1"><Data ss:Type="Number">325</Data></Cell>
<Cell ss:StyleID="data__l" ss:Index="2"><Data ss:Type="String">F</Data></Cell>
<Cell ss:StyleID="data__l" ss:Index="3"><Data ss:Type="String">Raceid</Data></Cell>
<Cell ss:StyleID="data__l" ss:Index="4"><Data ss:Type="String">2007BOS</Data></Cell>
<Cell ss:StyleID="data__l" ss:Index="5"><Data ss:Type="String"></Data></Cell>
<Cell ss:StyleID="data__r1" ss:Index="6"><Data ss:Type="Number">0.02</Data></Cell>
<Cell ss:StyleID="data__r" ss:Index="7"><Data ss:Type="Number">1.1188</Data></Cell>
<Cell ss:StyleID="data__r" ss:Index="8"><Data ss:Type="Number">563</Data></Cell>
<Cell ss:StyleID="data__r" ss:Index="9"><Data ss:Type="Number">1.74</Data></Cell>
<Cell ss:StyleID="data__r" ss:Index="10"><Data ss:Type="Number">0.0822</Data></Cell>
<Cell ss:StyleID="data__r" ss:Index="11"><Data ss:Type="Number">0.1</Data></Cell>
<Cell ss:StyleID="data__r1" ss:Index="12"><Data ss:Type="Number">0.001</Data></Cell>
<Cell ss:StyleID="data__r1" ss:Index="13"><Data ss:Type="Number">0.039</Data></Cell>
</Row>
<Row ss:AutoFitHeight="1" ss:Height="20">
<Cell ss:StyleID="rowheader__r" ss:Index="1"><Data ss:Type="Number">326</Data></Cell>
<Cell ss:StyleID="data__l" ss:Index="2"><Data ss:Type="String">F</Data></Cell>
<Cell ss:StyleID="data__l" ss:Index="3"><Data ss:Type="String">Raceid</Data></Cell>
<Cell ss:StyleID="data__l" ss:Index="4"><Data ss:Type="String">2007CHI</Data></Cell>
<Cell ss:StyleID="data__l" ss:Index="5"><Data ss:Type="String"></Data></Cell>
<Cell ss:StyleID="data__r1" ss:Index="6"><Data ss:Type="Number">0.048</Data></Cell>
<Cell ss:StyleID="data__r" ss:Index="7"><Data ss:Type="Number">1.1047</Data></Cell>
<Cell ss:StyleID="data__r" ss:Index="8"><Data ss:Type="Number">563</Data></Cell>
<Cell ss:StyleID="data__r" ss:Index="9"><Data ss:Type="Number">4.24</Data></Cell>
<Cell ss:StyleID="data__r" ss:Index="10"><Data ss:Type="String">&lt;.0001</Data></Cell>
<Cell ss:StyleID="data__r" ss:Index="11"><Data ss:Type="Number">0.1</Data></Cell>
<Cell ss:StyleID="data__r1" ss:Index="12"><Data ss:Type="Number">0.029</Data></Cell>
<Cell ss:StyleID="data__r1" ss:Index="13"><Data ss:Type="Number">0.067</Data></Cell>
</Row>
<Row ss:AutoFitHeight="1" ss:Height="20">
<Cell ss:StyleID="rowheader__r" ss:Index="1"><Data ss:Type="Number">327</Data></Cell>
<Cell ss:StyleID="data__l" ss:Index="2"><Data ss:Type="String">F</Data></Cell>
<Cell ss:StyleID="data__l" ss:Index="3"><Data ss:Type="String">Raceid</Data></Cell>
<Cell ss:StyleID="data__l" ss:Index="4"><Data ss:Type="String">2007LON</Data></Cell>
<Cell ss:StyleID="data__l" ss:Index="5"><Data ss:Type="String"></Data></Cell>
<Cell ss:StyleID="data__r1" ss:Index="6"><Data ss:Type="Number">0.006</Data></Cell>
<Cell ss:StyleID="data__r" ss:Index="7"><Data ss:Type="Number">1.1072</Data></Cell>
<Cell ss:StyleID="data__r" ss:Index="8"><Data ss:Type="Number">563</Data></Cell>
<Cell ss:StyleID="data__r" ss:Index="9"><Data ss:Type="Number">0.56</Data></Cell>
<Cell ss:StyleID="data__r" ss:Index="10"><Data ss:Type="Number">0.5745</Data></Cell>
<Cell ss:StyleID="data__r" ss:Index="11"><Data ss:Type="Number">0.1</Data></Cell>
<Cell ss:StyleID="data__r" ss:Index="12"><Data ss:Type="String">(  1.2%)</Data></Cell>
<Cell ss:StyleID="data__r1" ss:Index="13"><Data ss:Type="Number">0.025</Data></Cell>
</Row>
<Row ss:AutoFitHeight="1" ss:Height="20">
<Cell ss:StyleID="rowheader__r" ss:Index="1"><Data ss:Type="Number">328</Data></Cell>
<Cell ss:StyleID="data__l" ss:Index="2"><Data ss:Type="String">F</Data></Cell>
<Cell ss:StyleID="data__l" ss:Index="3"><Data ss:Type="String">Raceid</Data></Cell>
<Cell ss:StyleID="data__l" ss:Index="4"><Data ss:Type="String">2007NYC</Data></Cell>
<Cell ss:StyleID="data__l" ss:Index="5"><Data ss:Type="String"></Data></Cell>
<Cell ss:StyleID="data__r1" ss:Index="6"><Data ss:Type="Number">0.005</Data></Cell>
<Cell ss:StyleID="data__r" ss:Index="7"><Data ss:Type="Number">1.1446</Data></Cell>
<Cell ss:StyleID="data__r" ss:Index="8"><Data ss:Type="Number">563</Data></Cell>
<Cell ss:StyleID="data__r" ss:Index="9"><Data ss:Type="Number">0.44</Data></Cell>
<Cell ss:StyleID="data__r" ss:Index="10"><Data ss:Type="Number">0.6636</Data></Cell>
<Cell ss:StyleID="data__r" ss:Index="11"><Data ss:Type="Number">0.1</Data></Cell>
<Cell ss:StyleID="data__r" ss:Index="12"><Data ss:Type="String">(  1.4%)</Data></Cell>
<Cell ss:StyleID="data__r1" ss:Index="13"><Data ss:Type="Number">0.024</Data></Cell>
</Row>
<Row ss:AutoFitHeight="1" ss:Height="20">
<Cell ss:StyleID="rowheader__r" ss:Index="1"><Data ss:Type="Number">329</Data></Cell>
<Cell ss:StyleID="data__l" ss:Index="2"><Data ss:Type="String">F</Data></Cell>
<Cell ss:StyleID="data__l" ss:Index="3"><Data ss:Type="String">Raceid</Data></Cell>
<Cell ss:StyleID="data__l" ss:Index="4"><Data ss:Type="String">2007TOK</Data></Cell>
<Cell ss:StyleID="data__l" ss:Index="5"><Data ss:Type="String"></Data></Cell>
<Cell ss:StyleID="data__r1" ss:Index="6"><Data ss:Type="Number">0.076</Data></Cell>
<Cell ss:StyleID="data__r" ss:Index="7"><Data ss:Type="Number">1.3017</Data></Cell>
<Cell ss:StyleID="data__r" ss:Index="8"><Data ss:Type="Number">563</Data></Cell>
<Cell ss:StyleID="data__r" ss:Index="9"><Data ss:Type="Number">5.60</Data></Cell>
<Cell ss:StyleID="data__r" ss:Index="10"><Data ss:Type="String">&lt;.0001</Data></Cell>
<Cell ss:StyleID="data__r" ss:Index="11"><Data ss:Type="Number">0.1</Data></Cell>
<Cell ss:StyleID="data__r1" ss:Index="12"><Data ss:Type="Number">0.053</Data></Cell>
<Cell ss:StyleID="data__r1" ss:Index="13"><Data ss:Type="Number">0.099</Data></Cell>
</Row>
<Row ss:AutoFitHeight="1" ss:Height="20">
<Cell ss:StyleID="rowheader__r" ss:Index="1"><Data ss:Type="Number">330</Data></Cell>
<Cell ss:StyleID="data__l" ss:Index="2"><Data ss:Type="String">F</Data></Cell>
<Cell ss:StyleID="data__l" ss:Index="3"><Data ss:Type="String">Raceid</Data></Cell>
<Cell ss:StyleID="data__l" ss:Index="4"><Data ss:Type="String">2008BER</Data></Cell>
<Cell ss:StyleID="data__l" ss:Index="5"><Data ss:Type="String"></Data></Cell>
<Cell ss:StyleID="data__r" ss:Index="6"><Data ss:Type="String">(  0.6%)</Data></Cell>
<Cell ss:StyleID="data__r" ss:Index="7"><Data ss:Type="Number">1.1364</Data></Cell>
<Cell ss:StyleID="data__r" ss:Index="8"><Data ss:Type="Number">563</Data></Cell>
<Cell ss:StyleID="data__r" ss:Index="9"><Data ss:Type="Number">-0.54</Data></Cell>
<Cell ss:StyleID="data__r" ss:Index="10"><Data ss:Type="Number">0.5861</Data></Cell>
<Cell ss:StyleID="data__r" ss:Index="11"><Data ss:Type="Number">0.1</Data></Cell>
<Cell ss:StyleID="data__r" ss:Index="12"><Data ss:Type="String">(  2.5%)</Data></Cell>
<Cell ss:StyleID="data__r1" ss:Index="13"><Data ss:Type="Number">0.013</Data></Cell>
</Row>
<Row ss:AutoFitHeight="1" ss:Height="20">
<Cell ss:StyleID="rowheader__r" ss:Index="1"><Data ss:Type="Number">331</Data></Cell>
<Cell ss:StyleID="data__l" ss:Index="2"><Data ss:Type="String">F</Data></Cell>
<Cell ss:StyleID="data__l" ss:Index="3"><Data ss:Type="String">Raceid</Data></Cell>
<Cell ss:StyleID="data__l" ss:Index="4"><Data ss:Type="String">2008BOS</Data></Cell>
<Cell ss:StyleID="data__l" ss:Index="5"><Data ss:Type="String"></Data></Cell>
<Cell ss:StyleID="data__r1" ss:Index="6"><Data ss:Type="Number">0.003</Data></Cell>
<Cell ss:StyleID="data__r" ss:Index="7"><Data ss:Type="Number">1.0612</Data></Cell>
<Cell ss:StyleID="data__r" ss:Index="8"><Data ss:Type="Number">563</Data></Cell>
<Cell ss:StyleID="data__r" ss:Index="9"><Data ss:Type="Number">0.27</Data></Cell>
<Cell ss:StyleID="data__r" ss:Index="10"><Data ss:Type="Number">0.7901</Data></Cell>
<Cell ss:StyleID="data__r" ss:Index="11"><Data ss:Type="Number">0.1</Data></Cell>
<Cell ss:StyleID="data__r" ss:Index="12"><Data ss:Type="String">(  1.5%)</Data></Cell>
<Cell ss:StyleID="data__r1" ss:Index="13"><Data ss:Type="Number">0.021</Data></Cell>
</Row>
<Row ss:AutoFitHeight="1" ss:Height="20">
<Cell ss:StyleID="rowheader__r" ss:Index="1"><Data ss:Type="Number">332</Data></Cell>
<Cell ss:StyleID="data__l" ss:Index="2"><Data ss:Type="String">F</Data></Cell>
<Cell ss:StyleID="data__l" ss:Index="3"><Data ss:Type="String">Raceid</Data></Cell>
<Cell ss:StyleID="data__l" ss:Index="4"><Data ss:Type="String">2008CHI</Data></Cell>
<Cell ss:StyleID="data__l" ss:Index="5"><Data ss:Type="String"></Data></Cell>
<Cell ss:StyleID="data__r1" ss:Index="6"><Data ss:Type="Number">0.016</Data></Cell>
<Cell ss:StyleID="data__r" ss:Index="7"><Data ss:Type="Number">1.0671</Data></Cell>
<Cell ss:StyleID="data__r" ss:Index="8"><Data ss:Type="Number">563</Data></Cell>
<Cell ss:StyleID="data__r" ss:Index="9"><Data ss:Type="Number">1.49</Data></Cell>
<Cell ss:StyleID="data__r" ss:Index="10"><Data ss:Type="Number">0.1380</Data></Cell>
<Cell ss:StyleID="data__r" ss:Index="11"><Data ss:Type="Number">0.1</Data></Cell>
<Cell ss:StyleID="data__r" ss:Index="12"><Data ss:Type="String">(  0.2%)</Data></Cell>
<Cell ss:StyleID="data__r1" ss:Index="13"><Data ss:Type="Number">0.034</Data></Cell>
</Row>
<Row ss:AutoFitHeight="1" ss:Height="20">
<Cell ss:StyleID="rowheader__r" ss:Index="1"><Data ss:Type="Number">333</Data></Cell>
<Cell ss:StyleID="data__l" ss:Index="2"><Data ss:Type="String">F</Data></Cell>
<Cell ss:StyleID="data__l" ss:Index="3"><Data ss:Type="String">Raceid</Data></Cell>
<Cell ss:StyleID="data__l" ss:Index="4"><Data ss:Type="String">2008LON</Data></Cell>
<Cell ss:StyleID="data__l" ss:Index="5"><Data ss:Type="String"></Data></Cell>
<Cell ss:StyleID="data__r" ss:Index="6"><Data ss:Type="String">(  0.5%)</Data></Cell>
<Cell ss:StyleID="data__r" ss:Index="7"><Data ss:Type="Number">1.1907</Data></Cell>
<Cell ss:StyleID="data__r" ss:Index="8"><Data ss:Type="Number">563</Data></Cell>
<Cell ss:StyleID="data__r" ss:Index="9"><Data ss:Type="Number">-0.40</Data></Cell>
<Cell ss:StyleID="data__r" ss:Index="10"><Data ss:Type="Number">0.6904</Data></Cell>
<Cell ss:StyleID="data__r" ss:Index="11"><Data ss:Type="Number">0.1</Data></Cell>
<Cell ss:StyleID="data__r" ss:Index="12"><Data ss:Type="String">(  2.4%)</Data></Cell>
<Cell ss:StyleID="data__r1" ss:Index="13"><Data ss:Type="Number">0.015</Data></Cell>
</Row>
<Row ss:AutoFitHeight="1" ss:Height="20">
<Cell ss:StyleID="rowheader__r" ss:Index="1"><Data ss:Type="Number">334</Data></Cell>
<Cell ss:StyleID="data__l" ss:Index="2"><Data ss:Type="String">F</Data></Cell>
<Cell ss:StyleID="data__l" ss:Index="3"><Data ss:Type="String">Raceid</Data></Cell>
<Cell ss:StyleID="data__l" ss:Index="4"><Data ss:Type="String">2008NYC</Data></Cell>
<Cell ss:StyleID="data__l" ss:Index="5"><Data ss:Type="String"></Data></Cell>
<Cell ss:StyleID="data__r" ss:Index="6"><Data ss:Type="String">(  0.5%)</Data></Cell>
<Cell ss:StyleID="data__r" ss:Index="7"><Data ss:Type="Number">1.0955</Data></Cell>
<Cell ss:StyleID="data__r" ss:Index="8"><Data ss:Type="Number">563</Data></Cell>
<Cell ss:StyleID="data__r" ss:Index="9"><Data ss:Type="Number">-0.42</Data></Cell>
<Cell ss:StyleID="data__r" ss:Index="10"><Data ss:Type="Number">0.6751</Data></Cell>
<Cell ss:StyleID="data__r" ss:Index="11"><Data ss:Type="Number">0.1</Data></Cell>
<Cell ss:StyleID="data__r" ss:Index="12"><Data ss:Type="String">(  2.2%)</Data></Cell>
<Cell ss:StyleID="data__r1" ss:Index="13"><Data ss:Type="Number">0.014</Data></Cell>
</Row>
<Row ss:AutoFitHeight="1" ss:Height="20">
<Cell ss:StyleID="rowheader__r" ss:Index="1"><Data ss:Type="Number">335</Data></Cell>
<Cell ss:StyleID="data__l" ss:Index="2"><Data ss:Type="String">F</Data></Cell>
<Cell ss:StyleID="data__l" ss:Index="3"><Data ss:Type="String">Raceid</Data></Cell>
<Cell ss:StyleID="data__l" ss:Index="4"><Data ss:Type="String">2008TOK</Data></Cell>
<Cell ss:StyleID="data__l" ss:Index="5"><Data ss:Type="String"></Data></Cell>
<Cell ss:StyleID="data__r1" ss:Index="6"><Data ss:Type="Number">0.076</Data></Cell>
<Cell ss:StyleID="data__r" ss:Index="7"><Data ss:Type="Number">1.2546</Data></Cell>
<Cell ss:StyleID="data__r" ss:Index="8"><Data ss:Type="Number">563</Data></Cell>
<Cell ss:StyleID="data__r" ss:Index="9"><Data ss:Type="Number">5.86</Data></Cell>
<Cell ss:StyleID="data__r" ss:Index="10"><Data ss:Type="String">&lt;.0001</Data></Cell>
<Cell ss:StyleID="data__r" ss:Index="11"><Data ss:Type="Number">0.1</Data></Cell>
<Cell ss:StyleID="data__r1" ss:Index="12"><Data ss:Type="Number">0.054</Data></Cell>
<Cell ss:StyleID="data__r1" ss:Index="13"><Data ss:Type="Number">0.099</Data></Cell>
</Row>
<Row ss:AutoFitHeight="1" ss:Height="20">
<Cell ss:StyleID="rowheader__r" ss:Index="1"><Data ss:Type="Number">336</Data></Cell>
<Cell ss:StyleID="data__l" ss:Index="2"><Data ss:Type="String">F</Data></Cell>
<Cell ss:StyleID="data__l" ss:Index="3"><Data ss:Type="String">Raceid</Data></Cell>
<Cell ss:StyleID="data__l" ss:Index="4"><Data ss:Type="String">2009BER</Data></Cell>
<Cell ss:StyleID="data__l" ss:Index="5"><Data ss:Type="String"></Data></Cell>
<Cell ss:StyleID="data__r1" ss:Index="6"><Data ss:Type="Number">0.002</Data></Cell>
<Cell ss:StyleID="data__r" ss:Index="7"><Data ss:Type="Number">1.1539</Data></Cell>
<Cell ss:StyleID="data__r" ss:Index="8"><Data ss:Type="Number">563</Data></Cell>
<Cell ss:StyleID="data__r" ss:Index="9"><Data ss:Type="Number">0.14</Data></Cell>
<Cell ss:StyleID="data__r" ss:Index="10"><Data ss:Type="Number">0.8891</Data></Cell>
<Cell ss:StyleID="data__r" ss:Index="11"><Data ss:Type="Number">0.1</Data></Cell>
<Cell ss:StyleID="data__r" ss:Index="12"><Data ss:Type="String">(  1.7%)</Data></Cell>
<Cell ss:StyleID="data__r1" ss:Index="13"><Data ss:Type="Number">0.021</Data></Cell>
</Row>
<Row ss:AutoFitHeight="1" ss:Height="20">
<Cell ss:StyleID="rowheader__r" ss:Index="1"><Data ss:Type="Number">337</Data></Cell>
<Cell ss:StyleID="data__l" ss:Index="2"><Data ss:Type="String">F</Data></Cell>
<Cell ss:StyleID="data__l" ss:Index="3"><Data ss:Type="String">Raceid</Data></Cell>
<Cell ss:StyleID="data__l" ss:Index="4"><Data ss:Type="String">2009BOS</Data></Cell>
<Cell ss:StyleID="data__l" ss:Index="5"><Data ss:Type="String"></Data></Cell>
<Cell ss:StyleID="data__r1" ss:Index="6"><Data ss:Type="Number">0.026</Data></Cell>
<Cell ss:StyleID="data__r" ss:Index="7"><Data ss:Type="Number">1.0671</Data></Cell>
<Cell ss:StyleID="data__r" ss:Index="8"><Data ss:Type="Number">563</Data></Cell>
<Cell ss:StyleID="data__r" ss:Index="9"><Data ss:Type="Number">2.39</Data></Cell>
<Cell ss:StyleID="data__r" ss:Index="10"><Data ss:Type="Number">0.0171</Data></Cell>
<Cell ss:StyleID="data__r" ss:Index="11"><Data ss:Type="Number">0.1</Data></Cell>
<Cell ss:StyleID="data__r1" ss:Index="12"><Data ss:Type="Number">0.008</Data></Cell>
<Cell ss:StyleID="data__r1" ss:Index="13"><Data ss:Type="Number">0.044</Data></Cell>
</Row>
<Row ss:AutoFitHeight="1" ss:Height="20">
<Cell ss:StyleID="rowheader__r" ss:Index="1"><Data ss:Type="Number">338</Data></Cell>
<Cell ss:StyleID="data__l" ss:Index="2"><Data ss:Type="String">F</Data></Cell>
<Cell ss:StyleID="data__l" ss:Index="3"><Data ss:Type="String">Raceid</Data></Cell>
<Cell ss:StyleID="data__l" ss:Index="4"><Data ss:Type="String">2009CHI</Data></Cell>
<Cell ss:StyleID="data__l" ss:Index="5"><Data ss:Type="String"></Data></Cell>
<Cell ss:StyleID="data__r1" ss:Index="6"><Data ss:Type="Number">0.005</Data></Cell>
<Cell ss:StyleID="data__r" ss:Index="7"><Data ss:Type="Number">1.0496</Data></Cell>
<Cell ss:StyleID="data__r" ss:Index="8"><Data ss:Type="Number">563</Data></Cell>
<Cell ss:StyleID="data__r" ss:Index="9"><Data ss:Type="Number">0.46</Data></Cell>
<Cell ss:StyleID="data__r" ss:Index="10"><Data ss:Type="Number">0.6457</Data></Cell>
<Cell ss:StyleID="data__r" ss:Index="11"><Data ss:Type="Number">0.1</Data></Cell>
<Cell ss:StyleID="data__r" ss:Index="12"><Data ss:Type="String">(  1.2%)</Data></Cell>
<Cell ss:StyleID="data__r1" ss:Index="13"><Data ss:Type="Number">0.022</Data></Cell>
</Row>
<Row ss:AutoFitHeight="1" ss:Height="20">
<Cell ss:StyleID="rowheader__r" ss:Index="1"><Data ss:Type="Number">339</Data></Cell>
<Cell ss:StyleID="data__l" ss:Index="2"><Data ss:Type="String">F</Data></Cell>
<Cell ss:StyleID="data__l" ss:Index="3"><Data ss:Type="String">Raceid</Data></Cell>
<Cell ss:StyleID="data__l" ss:Index="4"><Data ss:Type="String">2009LON</Data></Cell>
<Cell ss:StyleID="data__l" ss:Index="5"><Data ss:Type="String"></Data></Cell>
<Cell ss:StyleID="data__r1" ss:Index="6"><Data ss:Type="Number">0.002</Data></Cell>
<Cell ss:StyleID="data__r" ss:Index="7"><Data ss:Type="Number">1.0523</Data></Cell>
<Cell ss:StyleID="data__r" ss:Index="8"><Data ss:Type="Number">563</Data></Cell>
<Cell ss:StyleID="data__r" ss:Index="9"><Data ss:Type="Number">0.14</Data></Cell>
<Cell ss:StyleID="data__r" ss:Index="10"><Data ss:Type="Number">0.8860</Data></Cell>
<Cell ss:StyleID="data__r" ss:Index="11"><Data ss:Type="Number">0.1</Data></Cell>
<Cell ss:StyleID="data__r" ss:Index="12"><Data ss:Type="String">(  1.6%)</Data></Cell>
<Cell ss:StyleID="data__r1" ss:Index="13"><Data ss:Type="Number">0.019</Data></Cell>
</Row>
<Row ss:AutoFitHeight="1" ss:Height="20">
<Cell ss:StyleID="rowheader__r" ss:Index="1"><Data ss:Type="Number">340</Data></Cell>
<Cell ss:StyleID="data__l" ss:Index="2"><Data ss:Type="String">F</Data></Cell>
<Cell ss:StyleID="data__l" ss:Index="3"><Data ss:Type="String">Raceid</Data></Cell>
<Cell ss:StyleID="data__l" ss:Index="4"><Data ss:Type="String">2009NYC</Data></Cell>
<Cell ss:StyleID="data__l" ss:Index="5"><Data ss:Type="String"></Data></Cell>
<Cell ss:StyleID="data__r1" ss:Index="6"><Data ss:Type="Number">0.021</Data></Cell>
<Cell ss:StyleID="data__r" ss:Index="7"><Data ss:Type="Number">1.1016</Data></Cell>
<Cell ss:StyleID="data__r" ss:Index="8"><Data ss:Type="Number">563</Data></Cell>
<Cell ss:StyleID="data__r" ss:Index="9"><Data ss:Type="Number">1.89</Data></Cell>
<Cell ss:StyleID="data__r" ss:Index="10"><Data ss:Type="Number">0.0594</Data></Cell>
<Cell ss:StyleID="data__r" ss:Index="11"><Data ss:Type="Number">0.1</Data></Cell>
<Cell ss:StyleID="data__r1" ss:Index="12"><Data ss:Type="Number">0.003</Data></Cell>
<Cell ss:StyleID="data__r1" ss:Index="13"><Data ss:Type="Number">0.04</Data></Cell>
</Row>
<Row ss:AutoFitHeight="1" ss:Height="20">
<Cell ss:StyleID="rowheader__r" ss:Index="1"><Data ss:Type="Number">341</Data></Cell>
<Cell ss:StyleID="data__l" ss:Index="2"><Data ss:Type="String">F</Data></Cell>
<Cell ss:StyleID="data__l" ss:Index="3"><Data ss:Type="String">Raceid</Data></Cell>
<Cell ss:StyleID="data__l" ss:Index="4"><Data ss:Type="String">2009TOK</Data></Cell>
<Cell ss:StyleID="data__l" ss:Index="5"><Data ss:Type="String"></Data></Cell>
<Cell ss:StyleID="data__r" ss:Index="6"><Data ss:Type="String">(  3.5%)</Data></Cell>
<Cell ss:StyleID="data__r" ss:Index="7"><Data ss:Type="Number">1.2252</Data></Cell>
<Cell ss:StyleID="data__r" ss:Index="8"><Data ss:Type="Number">563</Data></Cell>
<Cell ss:StyleID="data__r" ss:Index="9"><Data ss:Type="Number">-2.93</Data></Cell>
<Cell ss:StyleID="data__r" ss:Index="10"><Data ss:Type="Number">0.0036</Data></Cell>
<Cell ss:StyleID="data__r" ss:Index="11"><Data ss:Type="Number">0.1</Data></Cell>
<Cell ss:StyleID="data__r" ss:Index="12"><Data ss:Type="String">(  5.5%)</Data></Cell>
<Cell ss:StyleID="data__r" ss:Index="13"><Data ss:Type="String">(  1.6%)</Data></Cell>
</Row>
<Row ss:AutoFitHeight="1" ss:Height="20">
<Cell ss:StyleID="rowheader__r" ss:Index="1"><Data ss:Type="Number">342</Data></Cell>
<Cell ss:StyleID="data__l" ss:Index="2"><Data ss:Type="String">F</Data></Cell>
<Cell ss:StyleID="data__l" ss:Index="3"><Data ss:Type="String">Raceid</Data></Cell>
<Cell ss:StyleID="data__l" ss:Index="4"><Data ss:Type="String">2010BER</Data></Cell>
<Cell ss:StyleID="data__l" ss:Index="5"><Data ss:Type="String"></Data></Cell>
<Cell ss:StyleID="data__r" ss:Index="6"><Data ss:Type="String">(  0.3%)</Data></Cell>
<Cell ss:StyleID="data__r" ss:Index="7"><Data ss:Type="Number">1.0887</Data></Cell>
<Cell ss:StyleID="data__r" ss:Index="8"><Data ss:Type="Number">563</Data></Cell>
<Cell ss:StyleID="data__r" ss:Index="9"><Data ss:Type="Number">-0.32</Data></Cell>
<Cell ss:StyleID="data__r" ss:Index="10"><Data ss:Type="Number">0.7508</Data></Cell>
<Cell ss:StyleID="data__r" ss:Index="11"><Data ss:Type="Number">0.1</Data></Cell>
<Cell ss:StyleID="data__r" ss:Index="12"><Data ss:Type="String">(  2.1%)</Data></Cell>
<Cell ss:StyleID="data__r1" ss:Index="13"><Data ss:Type="Number">0.015</Data></Cell>
</Row>
<Row ss:AutoFitHeight="1" ss:Height="20">
<Cell ss:StyleID="rowheader__r" ss:Index="1"><Data ss:Type="Number">343</Data></Cell>
<Cell ss:StyleID="data__l" ss:Index="2"><Data ss:Type="String">F</Data></Cell>
<Cell ss:StyleID="data__l" ss:Index="3"><Data ss:Type="String">Raceid</Data></Cell>
<Cell ss:StyleID="data__l" ss:Index="4"><Data ss:Type="String">2010BOS</Data></Cell>
<Cell ss:StyleID="data__l" ss:Index="5"><Data ss:Type="String"></Data></Cell>
<Cell ss:StyleID="data__r" ss:Index="6"><Data ss:Type="String">(  0.2%)</Data></Cell>
<Cell ss:StyleID="data__r" ss:Index="7"><Data ss:Type="Number">1.1049</Data></Cell>
<Cell ss:StyleID="data__r" ss:Index="8"><Data ss:Type="Number">563</Data></Cell>
<Cell ss:StyleID="data__r" ss:Index="9"><Data ss:Type="Number">-0.20</Data></Cell>
<Cell ss:StyleID="data__r" ss:Index="10"><Data ss:Type="Number">0.8388</Data></Cell>
<Cell ss:StyleID="data__r" ss:Index="11"><Data ss:Type="Number">0.1</Data></Cell>
<Cell ss:StyleID="data__r" ss:Index="12"><Data ss:Type="String">(  2.0%)</Data></Cell>
<Cell ss:StyleID="data__r1" ss:Index="13"><Data ss:Type="Number">0.016</Data></Cell>
</Row>
<Row ss:AutoFitHeight="1" ss:Height="20">
<Cell ss:StyleID="rowheader__r" ss:Index="1"><Data ss:Type="Number">344</Data></Cell>
<Cell ss:StyleID="data__l" ss:Index="2"><Data ss:Type="String">F</Data></Cell>
<Cell ss:StyleID="data__l" ss:Index="3"><Data ss:Type="String">Raceid</Data></Cell>
<Cell ss:StyleID="data__l" ss:Index="4"><Data ss:Type="String">2010CHI</Data></Cell>
<Cell ss:StyleID="data__l" ss:Index="5"><Data ss:Type="String"></Data></Cell>
<Cell ss:StyleID="data__r" ss:Index="6"><Data ss:Type="String">(  0.7%)</Data></Cell>
<Cell ss:StyleID="data__r" ss:Index="7"><Data ss:Type="Number">1.0772</Data></Cell>
<Cell ss:StyleID="data__r" ss:Index="8"><Data ss:Type="Number">563</Data></Cell>
<Cell ss:StyleID="data__r" ss:Index="9"><Data ss:Type="Number">-0.67</Data></Cell>
<Cell ss:StyleID="data__r" ss:Index="10"><Data ss:Type="Number">0.5007</Data></Cell>
<Cell ss:StyleID="data__r" ss:Index="11"><Data ss:Type="Number">0.1</Data></Cell>
<Cell ss:StyleID="data__r" ss:Index="12"><Data ss:Type="String">(  2.5%)</Data></Cell>
<Cell ss:StyleID="data__r1" ss:Index="13"><Data ss:Type="Number">0.011</Data></Cell>
</Row>
<Row ss:AutoFitHeight="1" ss:Height="20">
<Cell ss:StyleID="rowheader__r" ss:Index="1"><Data ss:Type="Number">345</Data></Cell>
<Cell ss:StyleID="data__l" ss:Index="2"><Data ss:Type="String">F</Data></Cell>
<Cell ss:StyleID="data__l" ss:Index="3"><Data ss:Type="String">Raceid</Data></Cell>
<Cell ss:StyleID="data__l" ss:Index="4"><Data ss:Type="String">2010LON</Data></Cell>
<Cell ss:StyleID="data__l" ss:Index="5"><Data ss:Type="String"></Data></Cell>
<Cell ss:StyleID="data__r" ss:Index="6"><Data ss:Type="String">(  0.6%)</Data></Cell>
<Cell ss:StyleID="data__r" ss:Index="7"><Data ss:Type="Number">1.0936</Data></Cell>
<Cell ss:StyleID="data__r" ss:Index="8"><Data ss:Type="Number">563</Data></Cell>
<Cell ss:StyleID="data__r" ss:Index="9"><Data ss:Type="Number">-0.54</Data></Cell>
<Cell ss:StyleID="data__r" ss:Index="10"><Data ss:Type="Number">0.5893</Data></Cell>
<Cell ss:StyleID="data__r" ss:Index="11"><Data ss:Type="Number">0.1</Data></Cell>
<Cell ss:StyleID="data__r" ss:Index="12"><Data ss:Type="String">(  2.4%)</Data></Cell>
<Cell ss:StyleID="data__r1" ss:Index="13"><Data ss:Type="Number">0.012</Data></Cell>
</Row>
<Row ss:AutoFitHeight="1" ss:Height="20">
<Cell ss:StyleID="rowheader__r" ss:Index="1"><Data ss:Type="Number">346</Data></Cell>
<Cell ss:StyleID="data__l" ss:Index="2"><Data ss:Type="String">F</Data></Cell>
<Cell ss:StyleID="data__l" ss:Index="3"><Data ss:Type="String">Raceid</Data></Cell>
<Cell ss:StyleID="data__l" ss:Index="4"><Data ss:Type="String">2010NYC</Data></Cell>
<Cell ss:StyleID="data__l" ss:Index="5"><Data ss:Type="String"></Data></Cell>
<Cell ss:StyleID="data__r1" ss:Index="6"><Data ss:Type="Number">0.009</Data></Cell>
<Cell ss:StyleID="data__r" ss:Index="7"><Data ss:Type="Number">1.0767</Data></Cell>
<Cell ss:StyleID="data__r" ss:Index="8"><Data ss:Type="Number">563</Data></Cell>
<Cell ss:StyleID="data__r" ss:Index="9"><Data ss:Type="Number">0.85</Data></Cell>
<Cell ss:StyleID="data__r" ss:Index="10"><Data ss:Type="Number">0.3975</Data></Cell>
<Cell ss:StyleID="data__r" ss:Index="11"><Data ss:Type="Number">0.1</Data></Cell>
<Cell ss:StyleID="data__r" ss:Index="12"><Data ss:Type="String">(  0.9%)</Data></Cell>
<Cell ss:StyleID="data__r1" ss:Index="13"><Data ss:Type="Number">0.027</Data></Cell>
</Row>
<Row ss:AutoFitHeight="1" ss:Height="20">
<Cell ss:StyleID="rowheader__r" ss:Index="1"><Data ss:Type="Number">347</Data></Cell>
<Cell ss:StyleID="data__l" ss:Index="2"><Data ss:Type="String">F</Data></Cell>
<Cell ss:StyleID="data__l" ss:Index="3"><Data ss:Type="String">Raceid</Data></Cell>
<Cell ss:StyleID="data__l" ss:Index="4"><Data ss:Type="String">2010TOK</Data></Cell>
<Cell ss:StyleID="data__l" ss:Index="5"><Data ss:Type="String"></Data></Cell>
<Cell ss:StyleID="data__r1" ss:Index="6"><Data ss:Type="Number">0.029</Data></Cell>
<Cell ss:StyleID="data__r" ss:Index="7"><Data ss:Type="Number">1.2119</Data></Cell>
<Cell ss:StyleID="data__r" ss:Index="8"><Data ss:Type="Number">563</Data></Cell>
<Cell ss:StyleID="data__r" ss:Index="9"><Data ss:Type="Number">2.35</Data></Cell>
<Cell ss:StyleID="data__r" ss:Index="10"><Data ss:Type="Number">0.0190</Data></Cell>
<Cell ss:StyleID="data__r" ss:Index="11"><Data ss:Type="Number">0.1</Data></Cell>
<Cell ss:StyleID="data__r1" ss:Index="12"><Data ss:Type="Number">0.009</Data></Cell>
<Cell ss:StyleID="data__r1" ss:Index="13"><Data ss:Type="Number">0.05</Data></Cell>
</Row>
<Row ss:AutoFitHeight="1" ss:Height="20">
<Cell ss:StyleID="rowheader__r" ss:Index="1"><Data ss:Type="Number">348</Data></Cell>
<Cell ss:StyleID="data__l" ss:Index="2"><Data ss:Type="String">F</Data></Cell>
<Cell ss:StyleID="data__l" ss:Index="3"><Data ss:Type="String">Raceid</Data></Cell>
<Cell ss:StyleID="data__l" ss:Index="4"><Data ss:Type="String">2011BER</Data></Cell>
<Cell ss:StyleID="data__l" ss:Index="5"><Data ss:Type="String"></Data></Cell>
<Cell ss:StyleID="data__r" ss:Index="6"><Data ss:Type="String">(  1.0%)</Data></Cell>
<Cell ss:StyleID="data__r" ss:Index="7"><Data ss:Type="Number">1.0994</Data></Cell>
<Cell ss:StyleID="data__r" ss:Index="8"><Data ss:Type="Number">563</Data></Cell>
<Cell ss:StyleID="data__r" ss:Index="9"><Data ss:Type="Number">-0.91</Data></Cell>
<Cell ss:StyleID="data__r" ss:Index="10"><Data ss:Type="Number">0.3652</Data></Cell>
<Cell ss:StyleID="data__r" ss:Index="11"><Data ss:Type="Number">0.1</Data></Cell>
<Cell ss:StyleID="data__r" ss:Index="12"><Data ss:Type="String">(  2.8%)</Data></Cell>
<Cell ss:StyleID="data__r1" ss:Index="13"><Data ss:Type="Number">0.008</Data></Cell>
</Row>
<Row ss:AutoFitHeight="1" ss:Height="20">
<Cell ss:StyleID="rowheader__r" ss:Index="1"><Data ss:Type="Number">349</Data></Cell>
<Cell ss:StyleID="data__l" ss:Index="2"><Data ss:Type="String">F</Data></Cell>
<Cell ss:StyleID="data__l" ss:Index="3"><Data ss:Type="String">Raceid</Data></Cell>
<Cell ss:StyleID="data__l" ss:Index="4"><Data ss:Type="String">2011BOS</Data></Cell>
<Cell ss:StyleID="data__l" ss:Index="5"><Data ss:Type="String"></Data></Cell>
<Cell ss:StyleID="data__r" ss:Index="6"><Data ss:Type="String">(  2.7%)</Data></Cell>
<Cell ss:StyleID="data__r" ss:Index="7"><Data ss:Type="Number">1.0970</Data></Cell>
<Cell ss:StyleID="data__r" ss:Index="8"><Data ss:Type="Number">563</Data></Cell>
<Cell ss:StyleID="data__r" ss:Index="9"><Data ss:Type="Number">-2.50</Data></Cell>
<Cell ss:StyleID="data__r" ss:Index="10"><Data ss:Type="Number">0.0128</Data></Cell>
<Cell ss:StyleID="data__r" ss:Index="11"><Data ss:Type="Number">0.1</Data></Cell>
<Cell ss:StyleID="data__r" ss:Index="12"><Data ss:Type="String">(  4.4%)</Data></Cell>
<Cell ss:StyleID="data__r" ss:Index="13"><Data ss:Type="String">(  0.9%)</Data></Cell>
</Row>
<Row ss:AutoFitHeight="1" ss:Height="20">
<Cell ss:StyleID="rowheader__r" ss:Index="1"><Data ss:Type="Number">350</Data></Cell>
<Cell ss:StyleID="data__l" ss:Index="2"><Data ss:Type="String">F</Data></Cell>
<Cell ss:StyleID="data__l" ss:Index="3"><Data ss:Type="String">Raceid</Data></Cell>
<Cell ss:StyleID="data__l" ss:Index="4"><Data ss:Type="String">2011CHI</Data></Cell>
<Cell ss:StyleID="data__l" ss:Index="5"><Data ss:Type="String"></Data></Cell>
<Cell ss:StyleID="data__r" ss:Index="6"><Data ss:Type="String">(  0.0%)</Data></Cell>
<Cell ss:StyleID="data__r" ss:Index="7"><Data ss:Type="Number">1.1300</Data></Cell>
<Cell ss:StyleID="data__r" ss:Index="8"><Data ss:Type="Number">563</Data></Cell>
<Cell ss:StyleID="data__r" ss:Index="9"><Data ss:Type="Number">-0.01</Data></Cell>
<Cell ss:StyleID="data__r" ss:Index="10"><Data ss:Type="Number">0.9945</Data></Cell>
<Cell ss:StyleID="data__r" ss:Index="11"><Data ss:Type="Number">0.1</Data></Cell>
<Cell ss:StyleID="data__r" ss:Index="12"><Data ss:Type="String">(  1.9%)</Data></Cell>
<Cell ss:StyleID="data__r1" ss:Index="13"><Data ss:Type="Number">0.019</Data></Cell>
</Row>
<Row ss:AutoFitHeight="1" ss:Height="20">
<Cell ss:StyleID="rowheader__r" ss:Index="1"><Data ss:Type="Number">351</Data></Cell>
<Cell ss:StyleID="data__l" ss:Index="2"><Data ss:Type="String">F</Data></Cell>
<Cell ss:StyleID="data__l" ss:Index="3"><Data ss:Type="String">Raceid</Data></Cell>
<Cell ss:StyleID="data__l" ss:Index="4"><Data ss:Type="String">2011LON</Data></Cell>
<Cell ss:StyleID="data__l" ss:Index="5"><Data ss:Type="String"></Data></Cell>
<Cell ss:StyleID="data__r" ss:Index="6"><Data ss:Type="String">(  0.2%)</Data></Cell>
<Cell ss:StyleID="data__r" ss:Index="7"><Data ss:Type="Number">1.0597</Data></Cell>
<Cell ss:StyleID="data__r" ss:Index="8"><Data ss:Type="Number">563</Data></Cell>
<Cell ss:StyleID="data__r" ss:Index="9"><Data ss:Type="Number">-0.16</Data></Cell>
<Cell ss:StyleID="data__r" ss:Index="10"><Data ss:Type="Number">0.8696</Data></Cell>
<Cell ss:StyleID="data__r" ss:Index="11"><Data ss:Type="Number">0.1</Data></Cell>
<Cell ss:StyleID="data__r" ss:Index="12"><Data ss:Type="String">(  1.9%)</Data></Cell>
<Cell ss:StyleID="data__r1" ss:Index="13"><Data ss:Type="Number">0.016</Data></Cell>
</Row>
<Row ss:AutoFitHeight="1" ss:Height="20">
<Cell ss:StyleID="rowheader__r" ss:Index="1"><Data ss:Type="Number">352</Data></Cell>
<Cell ss:StyleID="data__l" ss:Index="2"><Data ss:Type="String">F</Data></Cell>
<Cell ss:StyleID="data__l" ss:Index="3"><Data ss:Type="String">Raceid</Data></Cell>
<Cell ss:StyleID="data__l" ss:Index="4"><Data ss:Type="String">2011NYC</Data></Cell>
<Cell ss:StyleID="data__l" ss:Index="5"><Data ss:Type="String"></Data></Cell>
<Cell ss:StyleID="data__r" ss:Index="6"><Data ss:Type="String">(  1.6%)</Data></Cell>
<Cell ss:StyleID="data__r" ss:Index="7"><Data ss:Type="Number">1.1248</Data></Cell>
<Cell ss:StyleID="data__r" ss:Index="8"><Data ss:Type="Number">563</Data></Cell>
<Cell ss:StyleID="data__r" ss:Index="9"><Data ss:Type="Number">-1.46</Data></Cell>
<Cell ss:StyleID="data__r" ss:Index="10"><Data ss:Type="Number">0.1460</Data></Cell>
<Cell ss:StyleID="data__r" ss:Index="11"><Data ss:Type="Number">0.1</Data></Cell>
<Cell ss:StyleID="data__r" ss:Index="12"><Data ss:Type="String">(  3.4%)</Data></Cell>
<Cell ss:StyleID="data__r1" ss:Index="13"><Data ss:Type="Number">0.002</Data></Cell>
</Row>
<Row ss:AutoFitHeight="1" ss:Height="20">
<Cell ss:StyleID="rowheader__r" ss:Index="1"><Data ss:Type="Number">353</Data></Cell>
<Cell ss:StyleID="data__l" ss:Index="2"><Data ss:Type="String">F</Data></Cell>
<Cell ss:StyleID="data__l" ss:Index="3"><Data ss:Type="String">Raceid</Data></Cell>
<Cell ss:StyleID="data__l" ss:Index="4"><Data ss:Type="String">2011TOK</Data></Cell>
<Cell ss:StyleID="data__l" ss:Index="5"><Data ss:Type="String"></Data></Cell>
<Cell ss:StyleID="data__r" ss:Index="6"><Data ss:Type="String">(  2.5%)</Data></Cell>
<Cell ss:StyleID="data__r" ss:Index="7"><Data ss:Type="Number">1.2122</Data></Cell>
<Cell ss:StyleID="data__r" ss:Index="8"><Data ss:Type="Number">563</Data></Cell>
<Cell ss:StyleID="data__r" ss:Index="9"><Data ss:Type="Number">-2.06</Data></Cell>
<Cell ss:StyleID="data__r" ss:Index="10"><Data ss:Type="Number">0.0396</Data></Cell>
<Cell ss:StyleID="data__r" ss:Index="11"><Data ss:Type="Number">0.1</Data></Cell>
<Cell ss:StyleID="data__r" ss:Index="12"><Data ss:Type="String">(  4.4%)</Data></Cell>
<Cell ss:StyleID="data__r" ss:Index="13"><Data ss:Type="String">(  0.5%)</Data></Cell>
</Row>
<Row ss:AutoFitHeight="1" ss:Height="20">
<Cell ss:StyleID="rowheader__r" ss:Index="1"><Data ss:Type="Number">354</Data></Cell>
<Cell ss:StyleID="data__l" ss:Index="2"><Data ss:Type="String">F</Data></Cell>
<Cell ss:StyleID="data__l" ss:Index="3"><Data ss:Type="String">Raceid</Data></Cell>
<Cell ss:StyleID="data__l" ss:Index="4"><Data ss:Type="String">2012BER</Data></Cell>
<Cell ss:StyleID="data__l" ss:Index="5"><Data ss:Type="String"></Data></Cell>
<Cell ss:StyleID="data__r" ss:Index="6"><Data ss:Type="String">(  0.0%)</Data></Cell>
<Cell ss:StyleID="data__r" ss:Index="7"><Data ss:Type="Number">1.1427</Data></Cell>
<Cell ss:StyleID="data__r" ss:Index="8"><Data ss:Type="Number">563</Data></Cell>
<Cell ss:StyleID="data__r" ss:Index="9"><Data ss:Type="Number">-0.02</Data></Cell>
<Cell ss:StyleID="data__r" ss:Index="10"><Data ss:Type="Number">0.9849</Data></Cell>
<Cell ss:StyleID="data__r" ss:Index="11"><Data ss:Type="Number">0.1</Data></Cell>
<Cell ss:StyleID="data__r" ss:Index="12"><Data ss:Type="String">(  1.9%)</Data></Cell>
<Cell ss:StyleID="data__r1" ss:Index="13"><Data ss:Type="Number">0.019</Data></Cell>
</Row>
<Row ss:AutoFitHeight="1" ss:Height="20">
<Cell ss:StyleID="rowheader__r" ss:Index="1"><Data ss:Type="Number">355</Data></Cell>
<Cell ss:StyleID="data__l" ss:Index="2"><Data ss:Type="String">F</Data></Cell>
<Cell ss:StyleID="data__l" ss:Index="3"><Data ss:Type="String">Raceid</Data></Cell>
<Cell ss:StyleID="data__l" ss:Index="4"><Data ss:Type="String">2012BOS</Data></Cell>
<Cell ss:StyleID="data__l" ss:Index="5"><Data ss:Type="String"></Data></Cell>
<Cell ss:StyleID="data__r1" ss:Index="6"><Data ss:Type="Number">0.048</Data></Cell>
<Cell ss:StyleID="data__r" ss:Index="7"><Data ss:Type="Number">1.1417</Data></Cell>
<Cell ss:StyleID="data__r" ss:Index="8"><Data ss:Type="Number">563</Data></Cell>
<Cell ss:StyleID="data__r" ss:Index="9"><Data ss:Type="Number">4.10</Data></Cell>
<Cell ss:StyleID="data__r" ss:Index="10"><Data ss:Type="String">&lt;.0001</Data></Cell>
<Cell ss:StyleID="data__r" ss:Index="11"><Data ss:Type="Number">0.1</Data></Cell>
<Cell ss:StyleID="data__r1" ss:Index="12"><Data ss:Type="Number">0.028</Data></Cell>
<Cell ss:StyleID="data__r1" ss:Index="13"><Data ss:Type="Number">0.068</Data></Cell>
</Row>
<Row ss:AutoFitHeight="1" ss:Height="20">
<Cell ss:StyleID="rowheader__r" ss:Index="1"><Data ss:Type="Number">356</Data></Cell>
<Cell ss:StyleID="data__l" ss:Index="2"><Data ss:Type="String">F</Data></Cell>
<Cell ss:StyleID="data__l" ss:Index="3"><Data ss:Type="String">Raceid</Data></Cell>
<Cell ss:StyleID="data__l" ss:Index="4"><Data ss:Type="String">2012CHI</Data></Cell>
<Cell ss:StyleID="data__l" ss:Index="5"><Data ss:Type="String"></Data></Cell>
<Cell ss:StyleID="data__r" ss:Index="6"><Data ss:Type="String">(  0.7%)</Data></Cell>
<Cell ss:StyleID="data__r" ss:Index="7"><Data ss:Type="Number">1.1194</Data></Cell>
<Cell ss:StyleID="data__r" ss:Index="8"><Data ss:Type="Number">563</Data></Cell>
<Cell ss:StyleID="data__r" ss:Index="9"><Data ss:Type="Number">-0.64</Data></Cell>
<Cell ss:StyleID="data__r" ss:Index="10"><Data ss:Type="Number">0.5192</Data></Cell>
<Cell ss:StyleID="data__r" ss:Index="11"><Data ss:Type="Number">0.1</Data></Cell>
<Cell ss:StyleID="data__r" ss:Index="12"><Data ss:Type="String">(  2.5%)</Data></Cell>
<Cell ss:StyleID="data__r1" ss:Index="13"><Data ss:Type="Number">0.011</Data></Cell>
</Row>
<Row ss:AutoFitHeight="1" ss:Height="20">
<Cell ss:StyleID="rowheader__r" ss:Index="1"><Data ss:Type="Number">357</Data></Cell>
<Cell ss:StyleID="data__l" ss:Index="2"><Data ss:Type="String">F</Data></Cell>
<Cell ss:StyleID="data__l" ss:Index="3"><Data ss:Type="String">Raceid</Data></Cell>
<Cell ss:StyleID="data__l" ss:Index="4"><Data ss:Type="String">2012LON</Data></Cell>
<Cell ss:StyleID="data__l" ss:Index="5"><Data ss:Type="String"></Data></Cell>
<Cell ss:StyleID="data__r1" ss:Index="6"><Data ss:Type="Number">0.007</Data></Cell>
<Cell ss:StyleID="data__r" ss:Index="7"><Data ss:Type="Number">1.0834</Data></Cell>
<Cell ss:StyleID="data__r" ss:Index="8"><Data ss:Type="Number">563</Data></Cell>
<Cell ss:StyleID="data__r" ss:Index="9"><Data ss:Type="Number">0.61</Data></Cell>
<Cell ss:StyleID="data__r" ss:Index="10"><Data ss:Type="Number">0.5442</Data></Cell>
<Cell ss:StyleID="data__r" ss:Index="11"><Data ss:Type="Number">0.1</Data></Cell>
<Cell ss:StyleID="data__r" ss:Index="12"><Data ss:Type="String">(  1.1%)</Data></Cell>
<Cell ss:StyleID="data__r1" ss:Index="13"><Data ss:Type="Number">0.025</Data></Cell>
</Row>
<Row ss:AutoFitHeight="1" ss:Height="20">
<Cell ss:StyleID="rowheader__r" ss:Index="1"><Data ss:Type="Number">358</Data></Cell>
<Cell ss:StyleID="data__l" ss:Index="2"><Data ss:Type="String">F</Data></Cell>
<Cell ss:StyleID="data__l" ss:Index="3"><Data ss:Type="String">Raceid</Data></Cell>
<Cell ss:StyleID="data__l" ss:Index="4"><Data ss:Type="String">2012TOK</Data></Cell>
<Cell ss:StyleID="data__l" ss:Index="5"><Data ss:Type="String"></Data></Cell>
<Cell ss:StyleID="data__r" ss:Index="6"><Data ss:Type="String">(  4.2%)</Data></Cell>
<Cell ss:StyleID="data__r" ss:Index="7"><Data ss:Type="Number">1.2202</Data></Cell>
<Cell ss:StyleID="data__r" ss:Index="8"><Data ss:Type="Number">563</Data></Cell>
<Cell ss:StyleID="data__r" ss:Index="9"><Data ss:Type="Number">-3.54</Data></Cell>
<Cell ss:StyleID="data__r" ss:Index="10"><Data ss:Type="Number">0.0004</Data></Cell>
<Cell ss:StyleID="data__r" ss:Index="11"><Data ss:Type="Number">0.1</Data></Cell>
<Cell ss:StyleID="data__r" ss:Index="12"><Data ss:Type="String">(  6.1%)</Data></Cell>
<Cell ss:StyleID="data__r" ss:Index="13"><Data ss:Type="String">(  2.3%)</Data></Cell>
</Row>
<Row ss:AutoFitHeight="1" ss:Height="20">
<Cell ss:StyleID="rowheader__r" ss:Index="1"><Data ss:Type="Number">359</Data></Cell>
<Cell ss:StyleID="data__l" ss:Index="2"><Data ss:Type="String">F</Data></Cell>
<Cell ss:StyleID="data__l" ss:Index="3"><Data ss:Type="String">Raceid</Data></Cell>
<Cell ss:StyleID="data__l" ss:Index="4"><Data ss:Type="String">2013BER</Data></Cell>
<Cell ss:StyleID="data__l" ss:Index="5"><Data ss:Type="String"></Data></Cell>
<Cell ss:StyleID="data__r1" ss:Index="6"><Data ss:Type="Number">0.023</Data></Cell>
<Cell ss:StyleID="data__r" ss:Index="7"><Data ss:Type="Number">1.1796</Data></Cell>
<Cell ss:StyleID="data__r" ss:Index="8"><Data ss:Type="Number">563</Data></Cell>
<Cell ss:StyleID="data__r" ss:Index="9"><Data ss:Type="Number">1.91</Data></Cell>
<Cell ss:StyleID="data__r" ss:Index="10"><Data ss:Type="Number">0.0570</Data></Cell>
<Cell ss:StyleID="data__r" ss:Index="11"><Data ss:Type="Number">0.1</Data></Cell>
<Cell ss:StyleID="data__r1" ss:Index="12"><Data ss:Type="Number">0.003</Data></Cell>
<Cell ss:StyleID="data__r1" ss:Index="13"><Data ss:Type="Number">0.043</Data></Cell>
</Row>
<Row ss:AutoFitHeight="1" ss:Height="20">
<Cell ss:StyleID="rowheader__r" ss:Index="1"><Data ss:Type="Number">360</Data></Cell>
<Cell ss:StyleID="data__l" ss:Index="2"><Data ss:Type="String">F</Data></Cell>
<Cell ss:StyleID="data__l" ss:Index="3"><Data ss:Type="String">Raceid</Data></Cell>
<Cell ss:StyleID="data__l" ss:Index="4"><Data ss:Type="String">2013BOS</Data></Cell>
<Cell ss:StyleID="data__l" ss:Index="5"><Data ss:Type="String"></Data></Cell>
<Cell ss:StyleID="data__r1" ss:Index="6"><Data ss:Type="Number">0.009</Data></Cell>
<Cell ss:StyleID="data__r" ss:Index="7"><Data ss:Type="Number">1.1403</Data></Cell>
<Cell ss:StyleID="data__r" ss:Index="8"><Data ss:Type="Number">563</Data></Cell>
<Cell ss:StyleID="data__r" ss:Index="9"><Data ss:Type="Number">0.77</Data></Cell>
<Cell ss:StyleID="data__r" ss:Index="10"><Data ss:Type="Number">0.4432</Data></Cell>
<Cell ss:StyleID="data__r" ss:Index="11"><Data ss:Type="Number">0.1</Data></Cell>
<Cell ss:StyleID="data__r" ss:Index="12"><Data ss:Type="String">(  1.0%)</Data></Cell>
<Cell ss:StyleID="data__r1" ss:Index="13"><Data ss:Type="Number">0.028</Data></Cell>
</Row>
<Row ss:AutoFitHeight="1" ss:Height="20">
<Cell ss:StyleID="rowheader__r" ss:Index="1"><Data ss:Type="Number">361</Data></Cell>
<Cell ss:StyleID="data__l" ss:Index="2"><Data ss:Type="String">F</Data></Cell>
<Cell ss:StyleID="data__l" ss:Index="3"><Data ss:Type="String">Raceid</Data></Cell>
<Cell ss:StyleID="data__l" ss:Index="4"><Data ss:Type="String">2013CHI</Data></Cell>
<Cell ss:StyleID="data__l" ss:Index="5"><Data ss:Type="String"></Data></Cell>
<Cell ss:StyleID="data__r" ss:Index="6"><Data ss:Type="String">(  0.4%)</Data></Cell>
<Cell ss:StyleID="data__r" ss:Index="7"><Data ss:Type="Number">1.1637</Data></Cell>
<Cell ss:StyleID="data__r" ss:Index="8"><Data ss:Type="Number">563</Data></Cell>
<Cell ss:StyleID="data__r" ss:Index="9"><Data ss:Type="Number">-0.33</Data></Cell>
<Cell ss:StyleID="data__r" ss:Index="10"><Data ss:Type="Number">0.7445</Data></Cell>
<Cell ss:StyleID="data__r" ss:Index="11"><Data ss:Type="Number">0.1</Data></Cell>
<Cell ss:StyleID="data__r" ss:Index="12"><Data ss:Type="String">(  2.3%)</Data></Cell>
<Cell ss:StyleID="data__r1" ss:Index="13"><Data ss:Type="Number">0.015</Data></Cell>
</Row>
<Row ss:AutoFitHeight="1" ss:Height="20">
<Cell ss:StyleID="rowheader__r" ss:Index="1"><Data ss:Type="Number">362</Data></Cell>
<Cell ss:StyleID="data__l" ss:Index="2"><Data ss:Type="String">F</Data></Cell>
<Cell ss:StyleID="data__l" ss:Index="3"><Data ss:Type="String">Raceid</Data></Cell>
<Cell ss:StyleID="data__l" ss:Index="4"><Data ss:Type="String">2013LON</Data></Cell>
<Cell ss:StyleID="data__l" ss:Index="5"><Data ss:Type="String"></Data></Cell>
<Cell ss:StyleID="data__r1" ss:Index="6"><Data ss:Type="Number">0.022</Data></Cell>
<Cell ss:StyleID="data__r" ss:Index="7"><Data ss:Type="Number">1.1515</Data></Cell>
<Cell ss:StyleID="data__r" ss:Index="8"><Data ss:Type="Number">563</Data></Cell>
<Cell ss:StyleID="data__r" ss:Index="9"><Data ss:Type="Number">1.86</Data></Cell>
<Cell ss:StyleID="data__r" ss:Index="10"><Data ss:Type="Number">0.0634</Data></Cell>
<Cell ss:StyleID="data__r" ss:Index="11"><Data ss:Type="Number">0.1</Data></Cell>
<Cell ss:StyleID="data__r1" ss:Index="12"><Data ss:Type="Number">0.002</Data></Cell>
<Cell ss:StyleID="data__r1" ss:Index="13"><Data ss:Type="Number">0.041</Data></Cell>
</Row>
<Row ss:AutoFitHeight="1" ss:Height="20">
<Cell ss:StyleID="rowheader__r" ss:Index="1"><Data ss:Type="Number">363</Data></Cell>
<Cell ss:StyleID="data__l" ss:Index="2"><Data ss:Type="String">F</Data></Cell>
<Cell ss:StyleID="data__l" ss:Index="3"><Data ss:Type="String">Raceid</Data></Cell>
<Cell ss:StyleID="data__l" ss:Index="4"><Data ss:Type="String">2013NYC</Data></Cell>
<Cell ss:StyleID="data__l" ss:Index="5"><Data ss:Type="String"></Data></Cell>
<Cell ss:StyleID="data__r1" ss:Index="6"><Data ss:Type="Number">0.01</Data></Cell>
<Cell ss:StyleID="data__r" ss:Index="7"><Data ss:Type="Number">1.1837</Data></Cell>
<Cell ss:StyleID="data__r" ss:Index="8"><Data ss:Type="Number">563</Data></Cell>
<Cell ss:StyleID="data__r" ss:Index="9"><Data ss:Type="Number">0.82</Data></Cell>
<Cell ss:StyleID="data__r" ss:Index="10"><Data ss:Type="Number">0.4118</Data></Cell>
<Cell ss:StyleID="data__r" ss:Index="11"><Data ss:Type="Number">0.1</Data></Cell>
<Cell ss:StyleID="data__r" ss:Index="12"><Data ss:Type="String">(  1.0%)</Data></Cell>
<Cell ss:StyleID="data__r1" ss:Index="13"><Data ss:Type="Number">0.03</Data></Cell>
</Row>
<Row ss:AutoFitHeight="1" ss:Height="20">
<Cell ss:StyleID="rowheader__r" ss:Index="1"><Data ss:Type="Number">364</Data></Cell>
<Cell ss:StyleID="data__l" ss:Index="2"><Data ss:Type="String">F</Data></Cell>
<Cell ss:StyleID="data__l" ss:Index="3"><Data ss:Type="String">Raceid</Data></Cell>
<Cell ss:StyleID="data__l" ss:Index="4"><Data ss:Type="String">2013TOK</Data></Cell>
<Cell ss:StyleID="data__l" ss:Index="5"><Data ss:Type="String"></Data></Cell>
<Cell ss:StyleID="data__r" ss:Index="6"><Data ss:Type="String">(  3.3%)</Data></Cell>
<Cell ss:StyleID="data__r" ss:Index="7"><Data ss:Type="Number">1.2294</Data></Cell>
<Cell ss:StyleID="data__r" ss:Index="8"><Data ss:Type="Number">563</Data></Cell>
<Cell ss:StyleID="data__r" ss:Index="9"><Data ss:Type="Number">-2.77</Data></Cell>
<Cell ss:StyleID="data__r" ss:Index="10"><Data ss:Type="Number">0.0058</Data></Cell>
<Cell ss:StyleID="data__r" ss:Index="11"><Data ss:Type="Number">0.1</Data></Cell>
<Cell ss:StyleID="data__r" ss:Index="12"><Data ss:Type="String">(  5.3%)</Data></Cell>
<Cell ss:StyleID="data__r" ss:Index="13"><Data ss:Type="String">(  1.4%)</Data></Cell>
</Row>
<Row ss:AutoFitHeight="1" ss:Height="20">
<Cell ss:StyleID="rowheader__r" ss:Index="1"><Data ss:Type="Number">365</Data></Cell>
<Cell ss:StyleID="data__l" ss:Index="2"><Data ss:Type="String">F</Data></Cell>
<Cell ss:StyleID="data__l" ss:Index="3"><Data ss:Type="String">Raceid</Data></Cell>
<Cell ss:StyleID="data__l" ss:Index="4"><Data ss:Type="String">2014BER</Data></Cell>
<Cell ss:StyleID="data__l" ss:Index="5"><Data ss:Type="String"></Data></Cell>
<Cell ss:StyleID="data__r" ss:Index="6"><Data ss:Type="String">(  0.2%)</Data></Cell>
<Cell ss:StyleID="data__r" ss:Index="7"><Data ss:Type="Number">1.2161</Data></Cell>
<Cell ss:StyleID="data__r" ss:Index="8"><Data ss:Type="Number">563</Data></Cell>
<Cell ss:StyleID="data__r" ss:Index="9"><Data ss:Type="Number">-0.19</Data></Cell>
<Cell ss:StyleID="data__r" ss:Index="10"><Data ss:Type="Number">0.8501</Data></Cell>
<Cell ss:StyleID="data__r" ss:Index="11"><Data ss:Type="Number">0.1</Data></Cell>
<Cell ss:StyleID="data__r" ss:Index="12"><Data ss:Type="String">(  2.2%)</Data></Cell>
<Cell ss:StyleID="data__r1" ss:Index="13"><Data ss:Type="Number">0.018</Data></Cell>
</Row>
<Row ss:AutoFitHeight="1" ss:Height="20">
<Cell ss:StyleID="rowheader__r" ss:Index="1"><Data ss:Type="Number">366</Data></Cell>
<Cell ss:StyleID="data__l" ss:Index="2"><Data ss:Type="String">F</Data></Cell>
<Cell ss:StyleID="data__l" ss:Index="3"><Data ss:Type="String">Raceid</Data></Cell>
<Cell ss:StyleID="data__l" ss:Index="4"><Data ss:Type="String">2014BOS</Data></Cell>
<Cell ss:StyleID="data__l" ss:Index="5"><Data ss:Type="String"></Data></Cell>
<Cell ss:StyleID="data__r" ss:Index="6"><Data ss:Type="String">(  3.3%)</Data></Cell>
<Cell ss:StyleID="data__r" ss:Index="7"><Data ss:Type="Number">1.2033</Data></Cell>
<Cell ss:StyleID="data__r" ss:Index="8"><Data ss:Type="Number">563</Data></Cell>
<Cell ss:StyleID="data__r" ss:Index="9"><Data ss:Type="Number">-2.75</Data></Cell>
<Cell ss:StyleID="data__r" ss:Index="10"><Data ss:Type="Number">0.0062</Data></Cell>
<Cell ss:StyleID="data__r" ss:Index="11"><Data ss:Type="Number">0.1</Data></Cell>
<Cell ss:StyleID="data__r" ss:Index="12"><Data ss:Type="String">(  5.2%)</Data></Cell>
<Cell ss:StyleID="data__r" ss:Index="13"><Data ss:Type="String">(  1.3%)</Data></Cell>
</Row>
<Row ss:AutoFitHeight="1" ss:Height="20">
<Cell ss:StyleID="rowheader__r" ss:Index="1"><Data ss:Type="Number">367</Data></Cell>
<Cell ss:StyleID="data__l" ss:Index="2"><Data ss:Type="String">F</Data></Cell>
<Cell ss:StyleID="data__l" ss:Index="3"><Data ss:Type="String">Raceid</Data></Cell>
<Cell ss:StyleID="data__l" ss:Index="4"><Data ss:Type="String">2014CHI</Data></Cell>
<Cell ss:StyleID="data__l" ss:Index="5"><Data ss:Type="String"></Data></Cell>
<Cell ss:StyleID="data__r1" ss:Index="6"><Data ss:Type="Number">0.021</Data></Cell>
<Cell ss:StyleID="data__r" ss:Index="7"><Data ss:Type="Number">1.2238</Data></Cell>
<Cell ss:StyleID="data__r" ss:Index="8"><Data ss:Type="Number">563</Data></Cell>
<Cell ss:StyleID="data__r" ss:Index="9"><Data ss:Type="Number">1.71</Data></Cell>
<Cell ss:StyleID="data__r" ss:Index="10"><Data ss:Type="Number">0.0879</Data></Cell>
<Cell ss:StyleID="data__r" ss:Index="11"><Data ss:Type="Number">0.1</Data></Cell>
<Cell ss:StyleID="data__r1" ss:Index="12"><Data ss:Type="Number">0.001</Data></Cell>
<Cell ss:StyleID="data__r1" ss:Index="13"><Data ss:Type="Number">0.042</Data></Cell>
</Row>
<Row ss:AutoFitHeight="1" ss:Height="20">
<Cell ss:StyleID="rowheader__r" ss:Index="1"><Data ss:Type="Number">368</Data></Cell>
<Cell ss:StyleID="data__l" ss:Index="2"><Data ss:Type="String">F</Data></Cell>
<Cell ss:StyleID="data__l" ss:Index="3"><Data ss:Type="String">Raceid</Data></Cell>
<Cell ss:StyleID="data__l" ss:Index="4"><Data ss:Type="String">2014LON</Data></Cell>
<Cell ss:StyleID="data__l" ss:Index="5"><Data ss:Type="String"></Data></Cell>
<Cell ss:StyleID="data__r1" ss:Index="6"><Data ss:Type="Number">0.009</Data></Cell>
<Cell ss:StyleID="data__r" ss:Index="7"><Data ss:Type="Number">1.2130</Data></Cell>
<Cell ss:StyleID="data__r" ss:Index="8"><Data ss:Type="Number">563</Data></Cell>
<Cell ss:StyleID="data__r" ss:Index="9"><Data ss:Type="Number">0.74</Data></Cell>
<Cell ss:StyleID="data__r" ss:Index="10"><Data ss:Type="Number">0.4603</Data></Cell>
<Cell ss:StyleID="data__r" ss:Index="11"><Data ss:Type="Number">0.1</Data></Cell>
<Cell ss:StyleID="data__r" ss:Index="12"><Data ss:Type="String">(  1.1%)</Data></Cell>
<Cell ss:StyleID="data__r1" ss:Index="13"><Data ss:Type="Number">0.029</Data></Cell>
</Row>
<Row ss:AutoFitHeight="1" ss:Height="20">
<Cell ss:StyleID="rowheader__r" ss:Index="1"><Data ss:Type="Number">369</Data></Cell>
<Cell ss:StyleID="data__l" ss:Index="2"><Data ss:Type="String">F</Data></Cell>
<Cell ss:StyleID="data__l" ss:Index="3"><Data ss:Type="String">Raceid</Data></Cell>
<Cell ss:StyleID="data__l" ss:Index="4"><Data ss:Type="String">2014NYC</Data></Cell>
<Cell ss:StyleID="data__l" ss:Index="5"><Data ss:Type="String"></Data></Cell>
<Cell ss:StyleID="data__r1" ss:Index="6"><Data ss:Type="Number">0.011</Data></Cell>
<Cell ss:StyleID="data__r" ss:Index="7"><Data ss:Type="Number">1.2539</Data></Cell>
<Cell ss:StyleID="data__r" ss:Index="8"><Data ss:Type="Number">563</Data></Cell>
<Cell ss:StyleID="data__r" ss:Index="9"><Data ss:Type="Number">0.84</Data></Cell>
<Cell ss:StyleID="data__r" ss:Index="10"><Data ss:Type="Number">0.4019</Data></Cell>
<Cell ss:StyleID="data__r" ss:Index="11"><Data ss:Type="Number">0.1</Data></Cell>
<Cell ss:StyleID="data__r" ss:Index="12"><Data ss:Type="String">(  1.0%)</Data></Cell>
<Cell ss:StyleID="data__r1" ss:Index="13"><Data ss:Type="Number">0.032</Data></Cell>
</Row>
<Row ss:AutoFitHeight="1" ss:Height="20">
<Cell ss:StyleID="rowheader__r" ss:Index="1"><Data ss:Type="Number">370</Data></Cell>
<Cell ss:StyleID="data__l" ss:Index="2"><Data ss:Type="String">F</Data></Cell>
<Cell ss:StyleID="data__l" ss:Index="3"><Data ss:Type="String">Raceid</Data></Cell>
<Cell ss:StyleID="data__l" ss:Index="4"><Data ss:Type="String">2014TOK</Data></Cell>
<Cell ss:StyleID="data__l" ss:Index="5"><Data ss:Type="String"></Data></Cell>
<Cell ss:StyleID="data__r" ss:Index="6"><Data ss:Type="String">(  3.6%)</Data></Cell>
<Cell ss:StyleID="data__r" ss:Index="7"><Data ss:Type="Number">1.2515</Data></Cell>
<Cell ss:StyleID="data__r" ss:Index="8"><Data ss:Type="Number">563</Data></Cell>
<Cell ss:StyleID="data__r" ss:Index="9"><Data ss:Type="Number">-2.94</Data></Cell>
<Cell ss:StyleID="data__r" ss:Index="10"><Data ss:Type="Number">0.0034</Data></Cell>
<Cell ss:StyleID="data__r" ss:Index="11"><Data ss:Type="Number">0.1</Data></Cell>
<Cell ss:StyleID="data__r" ss:Index="12"><Data ss:Type="String">(  5.6%)</Data></Cell>
<Cell ss:StyleID="data__r" ss:Index="13"><Data ss:Type="String">(  1.6%)</Data></Cell>
</Row>
<Row ss:AutoFitHeight="1" ss:Height="20">
<Cell ss:StyleID="rowheader__r" ss:Index="1"><Data ss:Type="Number">687</Data></Cell>
<Cell ss:StyleID="data__l" ss:Index="2"><Data ss:Type="String">M</Data></Cell>
<Cell ss:StyleID="data__l" ss:Index="3"><Data ss:Type="String">Raceid</Data></Cell>
<Cell ss:StyleID="data__l" ss:Index="4"><Data ss:Type="String">2005BER</Data></Cell>
<Cell ss:StyleID="data__l" ss:Index="5"><Data ss:Type="String"></Data></Cell>
<Cell ss:StyleID="data__r" ss:Index="6"><Data ss:Type="String">(  1.0%)</Data></Cell>
<Cell ss:StyleID="data__r" ss:Index="7"><Data ss:Type="Number">0.7343</Data></Cell>
<Cell ss:StyleID="data__r" ss:Index="8"><Data ss:Type="Number">563</Data></Cell>
<Cell ss:StyleID="data__r" ss:Index="9"><Data ss:Type="Number">-1.34</Data></Cell>
<Cell ss:StyleID="data__r" ss:Index="10"><Data ss:Type="Number">0.1821</Data></Cell>
<Cell ss:StyleID="data__r" ss:Index="11"><Data ss:Type="Number">0.1</Data></Cell>
<Cell ss:StyleID="data__r" ss:Index="12"><Data ss:Type="String">(  2.2%)</Data></Cell>
<Cell ss:StyleID="data__r1" ss:Index="13"><Data ss:Type="Number">0.002</Data></Cell>
</Row>
<Row ss:AutoFitHeight="1" ss:Height="20">
<Cell ss:StyleID="rowheader__r" ss:Index="1"><Data ss:Type="Number">688</Data></Cell>
<Cell ss:StyleID="data__l" ss:Index="2"><Data ss:Type="String">M</Data></Cell>
<Cell ss:StyleID="data__l" ss:Index="3"><Data ss:Type="String">Raceid</Data></Cell>
<Cell ss:StyleID="data__l" ss:Index="4"><Data ss:Type="String">2005BOS</Data></Cell>
<Cell ss:StyleID="data__l" ss:Index="5"><Data ss:Type="String"></Data></Cell>
<Cell ss:StyleID="data__r1" ss:Index="6"><Data ss:Type="Number">0.006</Data></Cell>
<Cell ss:StyleID="data__r" ss:Index="7"><Data ss:Type="Number">0.7237</Data></Cell>
<Cell ss:StyleID="data__r" ss:Index="8"><Data ss:Type="Number">563</Data></Cell>
<Cell ss:StyleID="data__r" ss:Index="9"><Data ss:Type="Number">0.84</Data></Cell>
<Cell ss:StyleID="data__r" ss:Index="10"><Data ss:Type="Number">0.4034</Data></Cell>
<Cell ss:StyleID="data__r" ss:Index="11"><Data ss:Type="Number">0.1</Data></Cell>
<Cell ss:StyleID="data__r" ss:Index="12"><Data ss:Type="String">(  0.6%)</Data></Cell>
<Cell ss:StyleID="data__r1" ss:Index="13"><Data ss:Type="Number">0.018</Data></Cell>
</Row>
<Row ss:AutoFitHeight="1" ss:Height="20">
<Cell ss:StyleID="rowheader__r" ss:Index="1"><Data ss:Type="Number">689</Data></Cell>
<Cell ss:StyleID="data__l" ss:Index="2"><Data ss:Type="String">M</Data></Cell>
<Cell ss:StyleID="data__l" ss:Index="3"><Data ss:Type="String">Raceid</Data></Cell>
<Cell ss:StyleID="data__l" ss:Index="4"><Data ss:Type="String">2005CHI</Data></Cell>
<Cell ss:StyleID="data__l" ss:Index="5"><Data ss:Type="String"></Data></Cell>
<Cell ss:StyleID="data__r" ss:Index="6"><Data ss:Type="String">(  2.0%)</Data></Cell>
<Cell ss:StyleID="data__r" ss:Index="7"><Data ss:Type="Number">0.7103</Data></Cell>
<Cell ss:StyleID="data__r" ss:Index="8"><Data ss:Type="Number">563</Data></Cell>
<Cell ss:StyleID="data__r" ss:Index="9"><Data ss:Type="Number">-2.91</Data></Cell>
<Cell ss:StyleID="data__r" ss:Index="10"><Data ss:Type="Number">0.0038</Data></Cell>
<Cell ss:StyleID="data__r" ss:Index="11"><Data ss:Type="Number">0.1</Data></Cell>
<Cell ss:StyleID="data__r" ss:Index="12"><Data ss:Type="String">(  3.2%)</Data></Cell>
<Cell ss:StyleID="data__r" ss:Index="13"><Data ss:Type="String">(  0.9%)</Data></Cell>
</Row>
<Row ss:AutoFitHeight="1" ss:Height="20">
<Cell ss:StyleID="rowheader__r" ss:Index="1"><Data ss:Type="Number">690</Data></Cell>
<Cell ss:StyleID="data__l" ss:Index="2"><Data ss:Type="String">M</Data></Cell>
<Cell ss:StyleID="data__l" ss:Index="3"><Data ss:Type="String">Raceid</Data></Cell>
<Cell ss:StyleID="data__l" ss:Index="4"><Data ss:Type="String">2005LON</Data></Cell>
<Cell ss:StyleID="data__l" ss:Index="5"><Data ss:Type="String"></Data></Cell>
<Cell ss:StyleID="data__r" ss:Index="6"><Data ss:Type="String">(  0.1%)</Data></Cell>
<Cell ss:StyleID="data__r" ss:Index="7"><Data ss:Type="Number">0.7054</Data></Cell>
<Cell ss:StyleID="data__r" ss:Index="8"><Data ss:Type="Number">563</Data></Cell>
<Cell ss:StyleID="data__r" ss:Index="9"><Data ss:Type="Number">-0.16</Data></Cell>
<Cell ss:StyleID="data__r" ss:Index="10"><Data ss:Type="Number">0.8751</Data></Cell>
<Cell ss:StyleID="data__r" ss:Index="11"><Data ss:Type="Number">0.1</Data></Cell>
<Cell ss:StyleID="data__r" ss:Index="12"><Data ss:Type="String">(  1.3%)</Data></Cell>
<Cell ss:StyleID="data__r1" ss:Index="13"><Data ss:Type="Number">0.011</Data></Cell>
</Row>
<Row ss:AutoFitHeight="1" ss:Height="20">
<Cell ss:StyleID="rowheader__r" ss:Index="1"><Data ss:Type="Number">691</Data></Cell>
<Cell ss:StyleID="data__l" ss:Index="2"><Data ss:Type="String">M</Data></Cell>
<Cell ss:StyleID="data__l" ss:Index="3"><Data ss:Type="String">Raceid</Data></Cell>
<Cell ss:StyleID="data__l" ss:Index="4"><Data ss:Type="String">2005NYC</Data></Cell>
<Cell ss:StyleID="data__l" ss:Index="5"><Data ss:Type="String"></Data></Cell>
<Cell ss:StyleID="data__r" ss:Index="6"><Data ss:Type="String">(  1.2%)</Data></Cell>
<Cell ss:StyleID="data__r" ss:Index="7"><Data ss:Type="Number">0.7313</Data></Cell>
<Cell ss:StyleID="data__r" ss:Index="8"><Data ss:Type="Number">563</Data></Cell>
<Cell ss:StyleID="data__r" ss:Index="9"><Data ss:Type="Number">-1.62</Data></Cell>
<Cell ss:StyleID="data__r" ss:Index="10"><Data ss:Type="Number">0.1048</Data></Cell>
<Cell ss:StyleID="data__r" ss:Index="11"><Data ss:Type="Number">0.1</Data></Cell>
<Cell ss:StyleID="data__r" ss:Index="12"><Data ss:Type="String">(  2.4%)</Data></Cell>
<Cell ss:StyleID="data__r1" ss:Index="13"><Data ss:Type="Number">0</Data></Cell>
</Row>
<Row ss:AutoFitHeight="1" ss:Height="20">
<Cell ss:StyleID="rowheader__r" ss:Index="1"><Data ss:Type="Number">692</Data></Cell>
<Cell ss:StyleID="data__l" ss:Index="2"><Data ss:Type="String">M</Data></Cell>
<Cell ss:StyleID="data__l" ss:Index="3"><Data ss:Type="String">Raceid</Data></Cell>
<Cell ss:StyleID="data__l" ss:Index="4"><Data ss:Type="String">2006BER</Data></Cell>
<Cell ss:StyleID="data__l" ss:Index="5"><Data ss:Type="String"></Data></Cell>
<Cell ss:StyleID="data__r1" ss:Index="6"><Data ss:Type="Number">0.026</Data></Cell>
<Cell ss:StyleID="data__r" ss:Index="7"><Data ss:Type="Number">0.7050</Data></Cell>
<Cell ss:StyleID="data__r" ss:Index="8"><Data ss:Type="Number">563</Data></Cell>
<Cell ss:StyleID="data__r" ss:Index="9"><Data ss:Type="Number">3.60</Data></Cell>
<Cell ss:StyleID="data__r" ss:Index="10"><Data ss:Type="Number">0.0003</Data></Cell>
<Cell ss:StyleID="data__r" ss:Index="11"><Data ss:Type="Number">0.1</Data></Cell>
<Cell ss:StyleID="data__r1" ss:Index="12"><Data ss:Type="Number">0.014</Data></Cell>
<Cell ss:StyleID="data__r1" ss:Index="13"><Data ss:Type="Number">0.038</Data></Cell>
</Row>
<Row ss:AutoFitHeight="1" ss:Height="20">
<Cell ss:StyleID="rowheader__r" ss:Index="1"><Data ss:Type="Number">693</Data></Cell>
<Cell ss:StyleID="data__l" ss:Index="2"><Data ss:Type="String">M</Data></Cell>
<Cell ss:StyleID="data__l" ss:Index="3"><Data ss:Type="String">Raceid</Data></Cell>
<Cell ss:StyleID="data__l" ss:Index="4"><Data ss:Type="String">2006BOS</Data></Cell>
<Cell ss:StyleID="data__l" ss:Index="5"><Data ss:Type="String"></Data></Cell>
<Cell ss:StyleID="data__r" ss:Index="6"><Data ss:Type="String">(  1.4%)</Data></Cell>
<Cell ss:StyleID="data__r" ss:Index="7"><Data ss:Type="Number">0.6935</Data></Cell>
<Cell ss:StyleID="data__r" ss:Index="8"><Data ss:Type="Number">563</Data></Cell>
<Cell ss:StyleID="data__r" ss:Index="9"><Data ss:Type="Number">-2.00</Data></Cell>
<Cell ss:StyleID="data__r" ss:Index="10"><Data ss:Type="Number">0.0463</Data></Cell>
<Cell ss:StyleID="data__r" ss:Index="11"><Data ss:Type="Number">0.1</Data></Cell>
<Cell ss:StyleID="data__r" ss:Index="12"><Data ss:Type="String">(  2.5%)</Data></Cell>
<Cell ss:StyleID="data__r" ss:Index="13"><Data ss:Type="String">(  0.2%)</Data></Cell>
</Row>
<Row ss:AutoFitHeight="1" ss:Height="20">
<Cell ss:StyleID="rowheader__r" ss:Index="1"><Data ss:Type="Number">694</Data></Cell>
<Cell ss:StyleID="data__l" ss:Index="2"><Data ss:Type="String">M</Data></Cell>
<Cell ss:StyleID="data__l" ss:Index="3"><Data ss:Type="String">Raceid</Data></Cell>
<Cell ss:StyleID="data__l" ss:Index="4"><Data ss:Type="String">2006CHI</Data></Cell>
<Cell ss:StyleID="data__l" ss:Index="5"><Data ss:Type="String"></Data></Cell>
<Cell ss:StyleID="data__r" ss:Index="6"><Data ss:Type="String">(  1.1%)</Data></Cell>
<Cell ss:StyleID="data__r" ss:Index="7"><Data ss:Type="Number">0.7065</Data></Cell>
<Cell ss:StyleID="data__r" ss:Index="8"><Data ss:Type="Number">563</Data></Cell>
<Cell ss:StyleID="data__r" ss:Index="9"><Data ss:Type="Number">-1.50</Data></Cell>
<Cell ss:StyleID="data__r" ss:Index="10"><Data ss:Type="Number">0.1337</Data></Cell>
<Cell ss:StyleID="data__r" ss:Index="11"><Data ss:Type="Number">0.1</Data></Cell>
<Cell ss:StyleID="data__r" ss:Index="12"><Data ss:Type="String">(  2.2%)</Data></Cell>
<Cell ss:StyleID="data__r1" ss:Index="13"><Data ss:Type="Number">0.001</Data></Cell>
</Row>
<Row ss:AutoFitHeight="1" ss:Height="20">
<Cell ss:StyleID="rowheader__r" ss:Index="1"><Data ss:Type="Number">695</Data></Cell>
<Cell ss:StyleID="data__l" ss:Index="2"><Data ss:Type="String">M</Data></Cell>
<Cell ss:StyleID="data__l" ss:Index="3"><Data ss:Type="String">Raceid</Data></Cell>
<Cell ss:StyleID="data__l" ss:Index="4"><Data ss:Type="String">2006LON</Data></Cell>
<Cell ss:StyleID="data__l" ss:Index="5"><Data ss:Type="String"></Data></Cell>
<Cell ss:StyleID="data__r" ss:Index="6"><Data ss:Type="String">(  0.9%)</Data></Cell>
<Cell ss:StyleID="data__r" ss:Index="7"><Data ss:Type="Number">0.6824</Data></Cell>
<Cell ss:StyleID="data__r" ss:Index="8"><Data ss:Type="Number">563</Data></Cell>
<Cell ss:StyleID="data__r" ss:Index="9"><Data ss:Type="Number">-1.36</Data></Cell>
<Cell ss:StyleID="data__r" ss:Index="10"><Data ss:Type="Number">0.1732</Data></Cell>
<Cell ss:StyleID="data__r" ss:Index="11"><Data ss:Type="Number">0.1</Data></Cell>
<Cell ss:StyleID="data__r" ss:Index="12"><Data ss:Type="String">(  2.0%)</Data></Cell>
<Cell ss:StyleID="data__r1" ss:Index="13"><Data ss:Type="Number">0.002</Data></Cell>
</Row>
<Row ss:AutoFitHeight="1" ss:Height="20">
<Cell ss:StyleID="rowheader__r" ss:Index="1"><Data ss:Type="Number">696</Data></Cell>
<Cell ss:StyleID="data__l" ss:Index="2"><Data ss:Type="String">M</Data></Cell>
<Cell ss:StyleID="data__l" ss:Index="3"><Data ss:Type="String">Raceid</Data></Cell>
<Cell ss:StyleID="data__l" ss:Index="4"><Data ss:Type="String">2006NYC</Data></Cell>
<Cell ss:StyleID="data__l" ss:Index="5"><Data ss:Type="String"></Data></Cell>
<Cell ss:StyleID="data__r" ss:Index="6"><Data ss:Type="String">(  1.0%)</Data></Cell>
<Cell ss:StyleID="data__r" ss:Index="7"><Data ss:Type="Number">0.6924</Data></Cell>
<Cell ss:StyleID="data__r" ss:Index="8"><Data ss:Type="Number">563</Data></Cell>
<Cell ss:StyleID="data__r" ss:Index="9"><Data ss:Type="Number">-1.49</Data></Cell>
<Cell ss:StyleID="data__r" ss:Index="10"><Data ss:Type="Number">0.1361</Data></Cell>
<Cell ss:StyleID="data__r" ss:Index="11"><Data ss:Type="Number">0.1</Data></Cell>
<Cell ss:StyleID="data__r" ss:Index="12"><Data ss:Type="String">(  2.2%)</Data></Cell>
<Cell ss:StyleID="data__r1" ss:Index="13"><Data ss:Type="Number">0.001</Data></Cell>
</Row>
<Row ss:AutoFitHeight="1" ss:Height="20">
<Cell ss:StyleID="rowheader__r" ss:Index="1"><Data ss:Type="Number">697</Data></Cell>
<Cell ss:StyleID="data__l" ss:Index="2"><Data ss:Type="String">M</Data></Cell>
<Cell ss:StyleID="data__l" ss:Index="3"><Data ss:Type="String">Raceid</Data></Cell>
<Cell ss:StyleID="data__l" ss:Index="4"><Data ss:Type="String">2007BER</Data></Cell>
<Cell ss:StyleID="data__l" ss:Index="5"><Data ss:Type="String"></Data></Cell>
<Cell ss:StyleID="data__r" ss:Index="6"><Data ss:Type="String">(  0.8%)</Data></Cell>
<Cell ss:StyleID="data__r" ss:Index="7"><Data ss:Type="Number">0.6919</Data></Cell>
<Cell ss:StyleID="data__r" ss:Index="8"><Data ss:Type="Number">563</Data></Cell>
<Cell ss:StyleID="data__r" ss:Index="9"><Data ss:Type="Number">-1.21</Data></Cell>
<Cell ss:StyleID="data__r" ss:Index="10"><Data ss:Type="Number">0.2286</Data></Cell>
<Cell ss:StyleID="data__r" ss:Index="11"><Data ss:Type="Number">0.1</Data></Cell>
<Cell ss:StyleID="data__r" ss:Index="12"><Data ss:Type="String">(  2.0%)</Data></Cell>
<Cell ss:StyleID="data__r1" ss:Index="13"><Data ss:Type="Number">0.003</Data></Cell>
</Row>
<Row ss:AutoFitHeight="1" ss:Height="20">
<Cell ss:StyleID="rowheader__r" ss:Index="1"><Data ss:Type="Number">698</Data></Cell>
<Cell ss:StyleID="data__l" ss:Index="2"><Data ss:Type="String">M</Data></Cell>
<Cell ss:StyleID="data__l" ss:Index="3"><Data ss:Type="String">Raceid</Data></Cell>
<Cell ss:StyleID="data__l" ss:Index="4"><Data ss:Type="String">2007BOS</Data></Cell>
<Cell ss:StyleID="data__l" ss:Index="5"><Data ss:Type="String"></Data></Cell>
<Cell ss:StyleID="data__r1" ss:Index="6"><Data ss:Type="Number">0.019</Data></Cell>
<Cell ss:StyleID="data__r" ss:Index="7"><Data ss:Type="Number">0.6761</Data></Cell>
<Cell ss:StyleID="data__r" ss:Index="8"><Data ss:Type="Number">563</Data></Cell>
<Cell ss:StyleID="data__r" ss:Index="9"><Data ss:Type="Number">2.78</Data></Cell>
<Cell ss:StyleID="data__r" ss:Index="10"><Data ss:Type="Number">0.0056</Data></Cell>
<Cell ss:StyleID="data__r" ss:Index="11"><Data ss:Type="Number">0.1</Data></Cell>
<Cell ss:StyleID="data__r1" ss:Index="12"><Data ss:Type="Number">0.008</Data></Cell>
<Cell ss:StyleID="data__r1" ss:Index="13"><Data ss:Type="Number">0.03</Data></Cell>
</Row>
<Row ss:AutoFitHeight="1" ss:Height="20">
<Cell ss:StyleID="rowheader__r" ss:Index="1"><Data ss:Type="Number">699</Data></Cell>
<Cell ss:StyleID="data__l" ss:Index="2"><Data ss:Type="String">M</Data></Cell>
<Cell ss:StyleID="data__l" ss:Index="3"><Data ss:Type="String">Raceid</Data></Cell>
<Cell ss:StyleID="data__l" ss:Index="4"><Data ss:Type="String">2007CHI</Data></Cell>
<Cell ss:StyleID="data__l" ss:Index="5"><Data ss:Type="String"></Data></Cell>
<Cell ss:StyleID="data__r1" ss:Index="6"><Data ss:Type="Number">0.039</Data></Cell>
<Cell ss:StyleID="data__r" ss:Index="7"><Data ss:Type="Number">0.6853</Data></Cell>
<Cell ss:StyleID="data__r" ss:Index="8"><Data ss:Type="Number">563</Data></Cell>
<Cell ss:StyleID="data__r" ss:Index="9"><Data ss:Type="Number">5.64</Data></Cell>
<Cell ss:StyleID="data__r" ss:Index="10"><Data ss:Type="String">&lt;.0001</Data></Cell>
<Cell ss:StyleID="data__r" ss:Index="11"><Data ss:Type="Number">0.1</Data></Cell>
<Cell ss:StyleID="data__r1" ss:Index="12"><Data ss:Type="Number">0.028</Data></Cell>
<Cell ss:StyleID="data__r1" ss:Index="13"><Data ss:Type="Number">0.051</Data></Cell>
</Row>
<Row ss:AutoFitHeight="1" ss:Height="20">
<Cell ss:StyleID="rowheader__r" ss:Index="1"><Data ss:Type="Number">700</Data></Cell>
<Cell ss:StyleID="data__l" ss:Index="2"><Data ss:Type="String">M</Data></Cell>
<Cell ss:StyleID="data__l" ss:Index="3"><Data ss:Type="String">Raceid</Data></Cell>
<Cell ss:StyleID="data__l" ss:Index="4"><Data ss:Type="String">2007LON</Data></Cell>
<Cell ss:StyleID="data__l" ss:Index="5"><Data ss:Type="String"></Data></Cell>
<Cell ss:StyleID="data__r1" ss:Index="6"><Data ss:Type="Number">0.001</Data></Cell>
<Cell ss:StyleID="data__r" ss:Index="7"><Data ss:Type="Number">0.6532</Data></Cell>
<Cell ss:StyleID="data__r" ss:Index="8"><Data ss:Type="Number">563</Data></Cell>
<Cell ss:StyleID="data__r" ss:Index="9"><Data ss:Type="Number">0.17</Data></Cell>
<Cell ss:StyleID="data__r" ss:Index="10"><Data ss:Type="Number">0.8618</Data></Cell>
<Cell ss:StyleID="data__r" ss:Index="11"><Data ss:Type="Number">0.1</Data></Cell>
<Cell ss:StyleID="data__r" ss:Index="12"><Data ss:Type="String">(  1.0%)</Data></Cell>
<Cell ss:StyleID="data__r1" ss:Index="13"><Data ss:Type="Number">0.012</Data></Cell>
</Row>
<Row ss:AutoFitHeight="1" ss:Height="20">
<Cell ss:StyleID="rowheader__r" ss:Index="1"><Data ss:Type="Number">701</Data></Cell>
<Cell ss:StyleID="data__l" ss:Index="2"><Data ss:Type="String">M</Data></Cell>
<Cell ss:StyleID="data__l" ss:Index="3"><Data ss:Type="String">Raceid</Data></Cell>
<Cell ss:StyleID="data__l" ss:Index="4"><Data ss:Type="String">2007NYC</Data></Cell>
<Cell ss:StyleID="data__l" ss:Index="5"><Data ss:Type="String"></Data></Cell>
<Cell ss:StyleID="data__r1" ss:Index="6"><Data ss:Type="Number">0.001</Data></Cell>
<Cell ss:StyleID="data__r" ss:Index="7"><Data ss:Type="Number">0.6715</Data></Cell>
<Cell ss:StyleID="data__r" ss:Index="8"><Data ss:Type="Number">563</Data></Cell>
<Cell ss:StyleID="data__r" ss:Index="9"><Data ss:Type="Number">0.22</Data></Cell>
<Cell ss:StyleID="data__r" ss:Index="10"><Data ss:Type="Number">0.8287</Data></Cell>
<Cell ss:StyleID="data__r" ss:Index="11"><Data ss:Type="Number">0.1</Data></Cell>
<Cell ss:StyleID="data__r" ss:Index="12"><Data ss:Type="String">(  1.0%)</Data></Cell>
<Cell ss:StyleID="data__r1" ss:Index="13"><Data ss:Type="Number">0.013</Data></Cell>
</Row>
<Row ss:AutoFitHeight="1" ss:Height="20">
<Cell ss:StyleID="rowheader__r" ss:Index="1"><Data ss:Type="Number">702</Data></Cell>
<Cell ss:StyleID="data__l" ss:Index="2"><Data ss:Type="String">M</Data></Cell>
<Cell ss:StyleID="data__l" ss:Index="3"><Data ss:Type="String">Raceid</Data></Cell>
<Cell ss:StyleID="data__l" ss:Index="4"><Data ss:Type="String">2007TOK</Data></Cell>
<Cell ss:StyleID="data__l" ss:Index="5"><Data ss:Type="String"></Data></Cell>
<Cell ss:StyleID="data__r1" ss:Index="6"><Data ss:Type="Number">0.02</Data></Cell>
<Cell ss:StyleID="data__r" ss:Index="7"><Data ss:Type="Number">0.7511</Data></Cell>
<Cell ss:StyleID="data__r" ss:Index="8"><Data ss:Type="Number">563</Data></Cell>
<Cell ss:StyleID="data__r" ss:Index="9"><Data ss:Type="Number">2.60</Data></Cell>
<Cell ss:StyleID="data__r" ss:Index="10"><Data ss:Type="Number">0.0096</Data></Cell>
<Cell ss:StyleID="data__r" ss:Index="11"><Data ss:Type="Number">0.1</Data></Cell>
<Cell ss:StyleID="data__r1" ss:Index="12"><Data ss:Type="Number">0.007</Data></Cell>
<Cell ss:StyleID="data__r1" ss:Index="13"><Data ss:Type="Number">0.032</Data></Cell>
</Row>
<Row ss:AutoFitHeight="1" ss:Height="20">
<Cell ss:StyleID="rowheader__r" ss:Index="1"><Data ss:Type="Number">703</Data></Cell>
<Cell ss:StyleID="data__l" ss:Index="2"><Data ss:Type="String">M</Data></Cell>
<Cell ss:StyleID="data__l" ss:Index="3"><Data ss:Type="String">Raceid</Data></Cell>
<Cell ss:StyleID="data__l" ss:Index="4"><Data ss:Type="String">2008BER</Data></Cell>
<Cell ss:StyleID="data__l" ss:Index="5"><Data ss:Type="String"></Data></Cell>
<Cell ss:StyleID="data__r1" ss:Index="6"><Data ss:Type="Number">0</Data></Cell>
<Cell ss:StyleID="data__r" ss:Index="7"><Data ss:Type="Number">0.6753</Data></Cell>
<Cell ss:StyleID="data__r" ss:Index="8"><Data ss:Type="Number">563</Data></Cell>
<Cell ss:StyleID="data__r" ss:Index="9"><Data ss:Type="Number">0.07</Data></Cell>
<Cell ss:StyleID="data__r" ss:Index="10"><Data ss:Type="Number">0.9457</Data></Cell>
<Cell ss:StyleID="data__r" ss:Index="11"><Data ss:Type="Number">0.1</Data></Cell>
<Cell ss:StyleID="data__r" ss:Index="12"><Data ss:Type="String">(  1.1%)</Data></Cell>
<Cell ss:StyleID="data__r1" ss:Index="13"><Data ss:Type="Number">0.012</Data></Cell>
</Row>
<Row ss:AutoFitHeight="1" ss:Height="20">
<Cell ss:StyleID="rowheader__r" ss:Index="1"><Data ss:Type="Number">704</Data></Cell>
<Cell ss:StyleID="data__l" ss:Index="2"><Data ss:Type="String">M</Data></Cell>
<Cell ss:StyleID="data__l" ss:Index="3"><Data ss:Type="String">Raceid</Data></Cell>
<Cell ss:StyleID="data__l" ss:Index="4"><Data ss:Type="String">2008BOS</Data></Cell>
<Cell ss:StyleID="data__l" ss:Index="5"><Data ss:Type="String"></Data></Cell>
<Cell ss:StyleID="data__r1" ss:Index="6"><Data ss:Type="Number">0.002</Data></Cell>
<Cell ss:StyleID="data__r" ss:Index="7"><Data ss:Type="Number">0.6666</Data></Cell>
<Cell ss:StyleID="data__r" ss:Index="8"><Data ss:Type="Number">563</Data></Cell>
<Cell ss:StyleID="data__r" ss:Index="9"><Data ss:Type="Number">0.26</Data></Cell>
<Cell ss:StyleID="data__r" ss:Index="10"><Data ss:Type="Number">0.7964</Data></Cell>
<Cell ss:StyleID="data__r" ss:Index="11"><Data ss:Type="Number">0.1</Data></Cell>
<Cell ss:StyleID="data__r" ss:Index="12"><Data ss:Type="String">(  0.9%)</Data></Cell>
<Cell ss:StyleID="data__r1" ss:Index="13"><Data ss:Type="Number">0.013</Data></Cell>
</Row>
<Row ss:AutoFitHeight="1" ss:Height="20">
<Cell ss:StyleID="rowheader__r" ss:Index="1"><Data ss:Type="Number">705</Data></Cell>
<Cell ss:StyleID="data__l" ss:Index="2"><Data ss:Type="String">M</Data></Cell>
<Cell ss:StyleID="data__l" ss:Index="3"><Data ss:Type="String">Raceid</Data></Cell>
<Cell ss:StyleID="data__l" ss:Index="4"><Data ss:Type="String">2008CHI</Data></Cell>
<Cell ss:StyleID="data__l" ss:Index="5"><Data ss:Type="String"></Data></Cell>
<Cell ss:StyleID="data__r1" ss:Index="6"><Data ss:Type="Number">0.023</Data></Cell>
<Cell ss:StyleID="data__r" ss:Index="7"><Data ss:Type="Number">0.6577</Data></Cell>
<Cell ss:StyleID="data__r" ss:Index="8"><Data ss:Type="Number">563</Data></Cell>
<Cell ss:StyleID="data__r" ss:Index="9"><Data ss:Type="Number">3.46</Data></Cell>
<Cell ss:StyleID="data__r" ss:Index="10"><Data ss:Type="Number">0.0006</Data></Cell>
<Cell ss:StyleID="data__r" ss:Index="11"><Data ss:Type="Number">0.1</Data></Cell>
<Cell ss:StyleID="data__r1" ss:Index="12"><Data ss:Type="Number">0.012</Data></Cell>
<Cell ss:StyleID="data__r1" ss:Index="13"><Data ss:Type="Number">0.034</Data></Cell>
</Row>
<Row ss:AutoFitHeight="1" ss:Height="20">
<Cell ss:StyleID="rowheader__r" ss:Index="1"><Data ss:Type="Number">706</Data></Cell>
<Cell ss:StyleID="data__l" ss:Index="2"><Data ss:Type="String">M</Data></Cell>
<Cell ss:StyleID="data__l" ss:Index="3"><Data ss:Type="String">Raceid</Data></Cell>
<Cell ss:StyleID="data__l" ss:Index="4"><Data ss:Type="String">2008LON</Data></Cell>
<Cell ss:StyleID="data__l" ss:Index="5"><Data ss:Type="String"></Data></Cell>
<Cell ss:StyleID="data__r" ss:Index="6"><Data ss:Type="String">(  0.5%)</Data></Cell>
<Cell ss:StyleID="data__r" ss:Index="7"><Data ss:Type="Number">0.6440</Data></Cell>
<Cell ss:StyleID="data__r" ss:Index="8"><Data ss:Type="Number">563</Data></Cell>
<Cell ss:StyleID="data__r" ss:Index="9"><Data ss:Type="Number">-0.76</Data></Cell>
<Cell ss:StyleID="data__r" ss:Index="10"><Data ss:Type="Number">0.4492</Data></Cell>
<Cell ss:StyleID="data__r" ss:Index="11"><Data ss:Type="Number">0.1</Data></Cell>
<Cell ss:StyleID="data__r" ss:Index="12"><Data ss:Type="String">(  1.5%)</Data></Cell>
<Cell ss:StyleID="data__r1" ss:Index="13"><Data ss:Type="Number">0.006</Data></Cell>
</Row>
<Row ss:AutoFitHeight="1" ss:Height="20">
<Cell ss:StyleID="rowheader__r" ss:Index="1"><Data ss:Type="Number">707</Data></Cell>
<Cell ss:StyleID="data__l" ss:Index="2"><Data ss:Type="String">M</Data></Cell>
<Cell ss:StyleID="data__l" ss:Index="3"><Data ss:Type="String">Raceid</Data></Cell>
<Cell ss:StyleID="data__l" ss:Index="4"><Data ss:Type="String">2008NYC</Data></Cell>
<Cell ss:StyleID="data__l" ss:Index="5"><Data ss:Type="String"></Data></Cell>
<Cell ss:StyleID="data__r1" ss:Index="6"><Data ss:Type="Number">0.005</Data></Cell>
<Cell ss:StyleID="data__r" ss:Index="7"><Data ss:Type="Number">0.6718</Data></Cell>
<Cell ss:StyleID="data__r" ss:Index="8"><Data ss:Type="Number">563</Data></Cell>
<Cell ss:StyleID="data__r" ss:Index="9"><Data ss:Type="Number">0.74</Data></Cell>
<Cell ss:StyleID="data__r" ss:Index="10"><Data ss:Type="Number">0.4591</Data></Cell>
<Cell ss:StyleID="data__r" ss:Index="11"><Data ss:Type="Number">0.1</Data></Cell>
<Cell ss:StyleID="data__r" ss:Index="12"><Data ss:Type="String">(  0.6%)</Data></Cell>
<Cell ss:StyleID="data__r1" ss:Index="13"><Data ss:Type="Number">0.016</Data></Cell>
</Row>
<Row ss:AutoFitHeight="1" ss:Height="20">
<Cell ss:StyleID="rowheader__r" ss:Index="1"><Data ss:Type="Number">708</Data></Cell>
<Cell ss:StyleID="data__l" ss:Index="2"><Data ss:Type="String">M</Data></Cell>
<Cell ss:StyleID="data__l" ss:Index="3"><Data ss:Type="String">Raceid</Data></Cell>
<Cell ss:StyleID="data__l" ss:Index="4"><Data ss:Type="String">2008TOK</Data></Cell>
<Cell ss:StyleID="data__l" ss:Index="5"><Data ss:Type="String"></Data></Cell>
<Cell ss:StyleID="data__r" ss:Index="6"><Data ss:Type="String">(  1.0%)</Data></Cell>
<Cell ss:StyleID="data__r" ss:Index="7"><Data ss:Type="Number">0.7280</Data></Cell>
<Cell ss:StyleID="data__r" ss:Index="8"><Data ss:Type="Number">563</Data></Cell>
<Cell ss:StyleID="data__r" ss:Index="9"><Data ss:Type="Number">-1.45</Data></Cell>
<Cell ss:StyleID="data__r" ss:Index="10"><Data ss:Type="Number">0.1481</Data></Cell>
<Cell ss:StyleID="data__r" ss:Index="11"><Data ss:Type="Number">0.1</Data></Cell>
<Cell ss:StyleID="data__r" ss:Index="12"><Data ss:Type="String">(  2.2%)</Data></Cell>
<Cell ss:StyleID="data__r1" ss:Index="13"><Data ss:Type="Number">0.001</Data></Cell>
</Row>
<Row ss:AutoFitHeight="1" ss:Height="20">
<Cell ss:StyleID="rowheader__r" ss:Index="1"><Data ss:Type="Number">709</Data></Cell>
<Cell ss:StyleID="data__l" ss:Index="2"><Data ss:Type="String">M</Data></Cell>
<Cell ss:StyleID="data__l" ss:Index="3"><Data ss:Type="String">Raceid</Data></Cell>
<Cell ss:StyleID="data__l" ss:Index="4"><Data ss:Type="String">2009BER</Data></Cell>
<Cell ss:StyleID="data__l" ss:Index="5"><Data ss:Type="String"></Data></Cell>
<Cell ss:StyleID="data__r" ss:Index="6"><Data ss:Type="String">(  0.1%)</Data></Cell>
<Cell ss:StyleID="data__r" ss:Index="7"><Data ss:Type="Number">0.6876</Data></Cell>
<Cell ss:StyleID="data__r" ss:Index="8"><Data ss:Type="Number">563</Data></Cell>
<Cell ss:StyleID="data__r" ss:Index="9"><Data ss:Type="Number">-0.08</Data></Cell>
<Cell ss:StyleID="data__r" ss:Index="10"><Data ss:Type="Number">0.9330</Data></Cell>
<Cell ss:StyleID="data__r" ss:Index="11"><Data ss:Type="Number">0.1</Data></Cell>
<Cell ss:StyleID="data__r" ss:Index="12"><Data ss:Type="String">(  1.2%)</Data></Cell>
<Cell ss:StyleID="data__r1" ss:Index="13"><Data ss:Type="Number">0.011</Data></Cell>
</Row>
<Row ss:AutoFitHeight="1" ss:Height="20">
<Cell ss:StyleID="rowheader__r" ss:Index="1"><Data ss:Type="Number">710</Data></Cell>
<Cell ss:StyleID="data__l" ss:Index="2"><Data ss:Type="String">M</Data></Cell>
<Cell ss:StyleID="data__l" ss:Index="3"><Data ss:Type="String">Raceid</Data></Cell>
<Cell ss:StyleID="data__l" ss:Index="4"><Data ss:Type="String">2009BOS</Data></Cell>
<Cell ss:StyleID="data__l" ss:Index="5"><Data ss:Type="String"></Data></Cell>
<Cell ss:StyleID="data__r" ss:Index="6"><Data ss:Type="String">(  0.3%)</Data></Cell>
<Cell ss:StyleID="data__r" ss:Index="7"><Data ss:Type="Number">0.6517</Data></Cell>
<Cell ss:StyleID="data__r" ss:Index="8"><Data ss:Type="Number">563</Data></Cell>
<Cell ss:StyleID="data__r" ss:Index="9"><Data ss:Type="Number">-0.41</Data></Cell>
<Cell ss:StyleID="data__r" ss:Index="10"><Data ss:Type="Number">0.6793</Data></Cell>
<Cell ss:StyleID="data__r" ss:Index="11"><Data ss:Type="Number">0.1</Data></Cell>
<Cell ss:StyleID="data__r" ss:Index="12"><Data ss:Type="String">(  1.3%)</Data></Cell>
<Cell ss:StyleID="data__r1" ss:Index="13"><Data ss:Type="Number">0.008</Data></Cell>
</Row>
<Row ss:AutoFitHeight="1" ss:Height="20">
<Cell ss:StyleID="rowheader__r" ss:Index="1"><Data ss:Type="Number">711</Data></Cell>
<Cell ss:StyleID="data__l" ss:Index="2"><Data ss:Type="String">M</Data></Cell>
<Cell ss:StyleID="data__l" ss:Index="3"><Data ss:Type="String">Raceid</Data></Cell>
<Cell ss:StyleID="data__l" ss:Index="4"><Data ss:Type="String">2009CHI</Data></Cell>
<Cell ss:StyleID="data__l" ss:Index="5"><Data ss:Type="String"></Data></Cell>
<Cell ss:StyleID="data__r" ss:Index="6"><Data ss:Type="String">(  0.4%)</Data></Cell>
<Cell ss:StyleID="data__r" ss:Index="7"><Data ss:Type="Number">0.6672</Data></Cell>
<Cell ss:StyleID="data__r" ss:Index="8"><Data ss:Type="Number">563</Data></Cell>
<Cell ss:StyleID="data__r" ss:Index="9"><Data ss:Type="Number">-0.62</Data></Cell>
<Cell ss:StyleID="data__r" ss:Index="10"><Data ss:Type="Number">0.5332</Data></Cell>
<Cell ss:StyleID="data__r" ss:Index="11"><Data ss:Type="Number">0.1</Data></Cell>
<Cell ss:StyleID="data__r" ss:Index="12"><Data ss:Type="String">(  1.5%)</Data></Cell>
<Cell ss:StyleID="data__r1" ss:Index="13"><Data ss:Type="Number">0.007</Data></Cell>
</Row>
<Row ss:AutoFitHeight="1" ss:Height="20">
<Cell ss:StyleID="rowheader__r" ss:Index="1"><Data ss:Type="Number">712</Data></Cell>
<Cell ss:StyleID="data__l" ss:Index="2"><Data ss:Type="String">M</Data></Cell>
<Cell ss:StyleID="data__l" ss:Index="3"><Data ss:Type="String">Raceid</Data></Cell>
<Cell ss:StyleID="data__l" ss:Index="4"><Data ss:Type="String">2009LON</Data></Cell>
<Cell ss:StyleID="data__l" ss:Index="5"><Data ss:Type="String"></Data></Cell>
<Cell ss:StyleID="data__r" ss:Index="6"><Data ss:Type="String">(  0.5%)</Data></Cell>
<Cell ss:StyleID="data__r" ss:Index="7"><Data ss:Type="Number">0.6405</Data></Cell>
<Cell ss:StyleID="data__r" ss:Index="8"><Data ss:Type="Number">563</Data></Cell>
<Cell ss:StyleID="data__r" ss:Index="9"><Data ss:Type="Number">-0.76</Data></Cell>
<Cell ss:StyleID="data__r" ss:Index="10"><Data ss:Type="Number">0.4449</Data></Cell>
<Cell ss:StyleID="data__r" ss:Index="11"><Data ss:Type="Number">0.1</Data></Cell>
<Cell ss:StyleID="data__r" ss:Index="12"><Data ss:Type="String">(  1.5%)</Data></Cell>
<Cell ss:StyleID="data__r1" ss:Index="13"><Data ss:Type="Number">0.006</Data></Cell>
</Row>
<Row ss:AutoFitHeight="1" ss:Height="20">
<Cell ss:StyleID="rowheader__r" ss:Index="1"><Data ss:Type="Number">713</Data></Cell>
<Cell ss:StyleID="data__l" ss:Index="2"><Data ss:Type="String">M</Data></Cell>
<Cell ss:StyleID="data__l" ss:Index="3"><Data ss:Type="String">Raceid</Data></Cell>
<Cell ss:StyleID="data__l" ss:Index="4"><Data ss:Type="String">2009NYC</Data></Cell>
<Cell ss:StyleID="data__l" ss:Index="5"><Data ss:Type="String"></Data></Cell>
<Cell ss:StyleID="data__r1" ss:Index="6"><Data ss:Type="Number">0.001</Data></Cell>
<Cell ss:StyleID="data__r" ss:Index="7"><Data ss:Type="Number">0.6576</Data></Cell>
<Cell ss:StyleID="data__r" ss:Index="8"><Data ss:Type="Number">563</Data></Cell>
<Cell ss:StyleID="data__r" ss:Index="9"><Data ss:Type="Number">0.14</Data></Cell>
<Cell ss:StyleID="data__r" ss:Index="10"><Data ss:Type="Number">0.8880</Data></Cell>
<Cell ss:StyleID="data__r" ss:Index="11"><Data ss:Type="Number">0.1</Data></Cell>
<Cell ss:StyleID="data__r" ss:Index="12"><Data ss:Type="String">(  1.0%)</Data></Cell>
<Cell ss:StyleID="data__r1" ss:Index="13"><Data ss:Type="Number">0.012</Data></Cell>
</Row>
<Row ss:AutoFitHeight="1" ss:Height="20">
<Cell ss:StyleID="rowheader__r" ss:Index="1"><Data ss:Type="Number">714</Data></Cell>
<Cell ss:StyleID="data__l" ss:Index="2"><Data ss:Type="String">M</Data></Cell>
<Cell ss:StyleID="data__l" ss:Index="3"><Data ss:Type="String">Raceid</Data></Cell>
<Cell ss:StyleID="data__l" ss:Index="4"><Data ss:Type="String">2009TOK</Data></Cell>
<Cell ss:StyleID="data__l" ss:Index="5"><Data ss:Type="String"></Data></Cell>
<Cell ss:StyleID="data__r1" ss:Index="6"><Data ss:Type="Number">0.009</Data></Cell>
<Cell ss:StyleID="data__r" ss:Index="7"><Data ss:Type="Number">0.7264</Data></Cell>
<Cell ss:StyleID="data__r" ss:Index="8"><Data ss:Type="Number">563</Data></Cell>
<Cell ss:StyleID="data__r" ss:Index="9"><Data ss:Type="Number">1.20</Data></Cell>
<Cell ss:StyleID="data__r" ss:Index="10"><Data ss:Type="Number">0.2305</Data></Cell>
<Cell ss:StyleID="data__r" ss:Index="11"><Data ss:Type="Number">0.1</Data></Cell>
<Cell ss:StyleID="data__r" ss:Index="12"><Data ss:Type="String">(  0.3%)</Data></Cell>
<Cell ss:StyleID="data__r1" ss:Index="13"><Data ss:Type="Number">0.021</Data></Cell>
</Row>
<Row ss:AutoFitHeight="1" ss:Height="20">
<Cell ss:StyleID="rowheader__r" ss:Index="1"><Data ss:Type="Number">715</Data></Cell>
<Cell ss:StyleID="data__l" ss:Index="2"><Data ss:Type="String">M</Data></Cell>
<Cell ss:StyleID="data__l" ss:Index="3"><Data ss:Type="String">Raceid</Data></Cell>
<Cell ss:StyleID="data__l" ss:Index="4"><Data ss:Type="String">2010BER</Data></Cell>
<Cell ss:StyleID="data__l" ss:Index="5"><Data ss:Type="String"></Data></Cell>
<Cell ss:StyleID="data__r" ss:Index="6"><Data ss:Type="String">(  0.7%)</Data></Cell>
<Cell ss:StyleID="data__r" ss:Index="7"><Data ss:Type="Number">0.6671</Data></Cell>
<Cell ss:StyleID="data__r" ss:Index="8"><Data ss:Type="Number">563</Data></Cell>
<Cell ss:StyleID="data__r" ss:Index="9"><Data ss:Type="Number">-1.06</Data></Cell>
<Cell ss:StyleID="data__r" ss:Index="10"><Data ss:Type="Number">0.2885</Data></Cell>
<Cell ss:StyleID="data__r" ss:Index="11"><Data ss:Type="Number">0.1</Data></Cell>
<Cell ss:StyleID="data__r" ss:Index="12"><Data ss:Type="String">(  1.8%)</Data></Cell>
<Cell ss:StyleID="data__r1" ss:Index="13"><Data ss:Type="Number">0.004</Data></Cell>
</Row>
<Row ss:AutoFitHeight="1" ss:Height="20">
<Cell ss:StyleID="rowheader__r" ss:Index="1"><Data ss:Type="Number">716</Data></Cell>
<Cell ss:StyleID="data__l" ss:Index="2"><Data ss:Type="String">M</Data></Cell>
<Cell ss:StyleID="data__l" ss:Index="3"><Data ss:Type="String">Raceid</Data></Cell>
<Cell ss:StyleID="data__l" ss:Index="4"><Data ss:Type="String">2010BOS</Data></Cell>
<Cell ss:StyleID="data__l" ss:Index="5"><Data ss:Type="String"></Data></Cell>
<Cell ss:StyleID="data__r" ss:Index="6"><Data ss:Type="String">(  1.1%)</Data></Cell>
<Cell ss:StyleID="data__r" ss:Index="7"><Data ss:Type="Number">0.6585</Data></Cell>
<Cell ss:StyleID="data__r" ss:Index="8"><Data ss:Type="Number">563</Data></Cell>
<Cell ss:StyleID="data__r" ss:Index="9"><Data ss:Type="Number">-1.70</Data></Cell>
<Cell ss:StyleID="data__r" ss:Index="10"><Data ss:Type="Number">0.0898</Data></Cell>
<Cell ss:StyleID="data__r" ss:Index="11"><Data ss:Type="Number">0.1</Data></Cell>
<Cell ss:StyleID="data__r" ss:Index="12"><Data ss:Type="String">(  2.2%)</Data></Cell>
<Cell ss:StyleID="data__r" ss:Index="13"><Data ss:Type="String">(  0.0%)</Data></Cell>
</Row>
<Row ss:AutoFitHeight="1" ss:Height="20">
<Cell ss:StyleID="rowheader__r" ss:Index="1"><Data ss:Type="Number">717</Data></Cell>
<Cell ss:StyleID="data__l" ss:Index="2"><Data ss:Type="String">M</Data></Cell>
<Cell ss:StyleID="data__l" ss:Index="3"><Data ss:Type="String">Raceid</Data></Cell>
<Cell ss:StyleID="data__l" ss:Index="4"><Data ss:Type="String">2010CHI</Data></Cell>
<Cell ss:StyleID="data__l" ss:Index="5"><Data ss:Type="String"></Data></Cell>
<Cell ss:StyleID="data__r" ss:Index="6"><Data ss:Type="String">(  0.0%)</Data></Cell>
<Cell ss:StyleID="data__r" ss:Index="7"><Data ss:Type="Number">0.6582</Data></Cell>
<Cell ss:StyleID="data__r" ss:Index="8"><Data ss:Type="Number">563</Data></Cell>
<Cell ss:StyleID="data__r" ss:Index="9"><Data ss:Type="Number">-0.01</Data></Cell>
<Cell ss:StyleID="data__r" ss:Index="10"><Data ss:Type="Number">0.9886</Data></Cell>
<Cell ss:StyleID="data__r" ss:Index="11"><Data ss:Type="Number">0.1</Data></Cell>
<Cell ss:StyleID="data__r" ss:Index="12"><Data ss:Type="String">(  1.1%)</Data></Cell>
<Cell ss:StyleID="data__r1" ss:Index="13"><Data ss:Type="Number">0.011</Data></Cell>
</Row>
<Row ss:AutoFitHeight="1" ss:Height="20">
<Cell ss:StyleID="rowheader__r" ss:Index="1"><Data ss:Type="Number">718</Data></Cell>
<Cell ss:StyleID="data__l" ss:Index="2"><Data ss:Type="String">M</Data></Cell>
<Cell ss:StyleID="data__l" ss:Index="3"><Data ss:Type="String">Raceid</Data></Cell>
<Cell ss:StyleID="data__l" ss:Index="4"><Data ss:Type="String">2010LON</Data></Cell>
<Cell ss:StyleID="data__l" ss:Index="5"><Data ss:Type="String"></Data></Cell>
<Cell ss:StyleID="data__r1" ss:Index="6"><Data ss:Type="Number">0.006</Data></Cell>
<Cell ss:StyleID="data__r" ss:Index="7"><Data ss:Type="Number">0.6411</Data></Cell>
<Cell ss:StyleID="data__r" ss:Index="8"><Data ss:Type="Number">563</Data></Cell>
<Cell ss:StyleID="data__r" ss:Index="9"><Data ss:Type="Number">0.92</Data></Cell>
<Cell ss:StyleID="data__r" ss:Index="10"><Data ss:Type="Number">0.3561</Data></Cell>
<Cell ss:StyleID="data__r" ss:Index="11"><Data ss:Type="Number">0.1</Data></Cell>
<Cell ss:StyleID="data__r" ss:Index="12"><Data ss:Type="String">(  0.5%)</Data></Cell>
<Cell ss:StyleID="data__r1" ss:Index="13"><Data ss:Type="Number">0.017</Data></Cell>
</Row>
<Row ss:AutoFitHeight="1" ss:Height="20">
<Cell ss:StyleID="rowheader__r" ss:Index="1"><Data ss:Type="Number">719</Data></Cell>
<Cell ss:StyleID="data__l" ss:Index="2"><Data ss:Type="String">M</Data></Cell>
<Cell ss:StyleID="data__l" ss:Index="3"><Data ss:Type="String">Raceid</Data></Cell>
<Cell ss:StyleID="data__l" ss:Index="4"><Data ss:Type="String">2010NYC</Data></Cell>
<Cell ss:StyleID="data__l" ss:Index="5"><Data ss:Type="String"></Data></Cell>
<Cell ss:StyleID="data__r1" ss:Index="6"><Data ss:Type="Number">0.004</Data></Cell>
<Cell ss:StyleID="data__r" ss:Index="7"><Data ss:Type="Number">0.6539</Data></Cell>
<Cell ss:StyleID="data__r" ss:Index="8"><Data ss:Type="Number">563</Data></Cell>
<Cell ss:StyleID="data__r" ss:Index="9"><Data ss:Type="Number">0.54</Data></Cell>
<Cell ss:StyleID="data__r" ss:Index="10"><Data ss:Type="Number">0.5872</Data></Cell>
<Cell ss:StyleID="data__r" ss:Index="11"><Data ss:Type="Number">0.1</Data></Cell>
<Cell ss:StyleID="data__r" ss:Index="12"><Data ss:Type="String">(  0.7%)</Data></Cell>
<Cell ss:StyleID="data__r1" ss:Index="13"><Data ss:Type="Number">0.014</Data></Cell>
</Row>
<Row ss:AutoFitHeight="1" ss:Height="20">
<Cell ss:StyleID="rowheader__r" ss:Index="1"><Data ss:Type="Number">720</Data></Cell>
<Cell ss:StyleID="data__l" ss:Index="2"><Data ss:Type="String">M</Data></Cell>
<Cell ss:StyleID="data__l" ss:Index="3"><Data ss:Type="String">Raceid</Data></Cell>
<Cell ss:StyleID="data__l" ss:Index="4"><Data ss:Type="String">2010TOK</Data></Cell>
<Cell ss:StyleID="data__l" ss:Index="5"><Data ss:Type="String"></Data></Cell>
<Cell ss:StyleID="data__r1" ss:Index="6"><Data ss:Type="Number">0.014</Data></Cell>
<Cell ss:StyleID="data__r" ss:Index="7"><Data ss:Type="Number">0.7115</Data></Cell>
<Cell ss:StyleID="data__r" ss:Index="8"><Data ss:Type="Number">563</Data></Cell>
<Cell ss:StyleID="data__r" ss:Index="9"><Data ss:Type="Number">1.89</Data></Cell>
<Cell ss:StyleID="data__r" ss:Index="10"><Data ss:Type="Number">0.0587</Data></Cell>
<Cell ss:StyleID="data__r" ss:Index="11"><Data ss:Type="Number">0.1</Data></Cell>
<Cell ss:StyleID="data__r1" ss:Index="12"><Data ss:Type="Number">0.002</Data></Cell>
<Cell ss:StyleID="data__r1" ss:Index="13"><Data ss:Type="Number">0.026</Data></Cell>
</Row>
<Row ss:AutoFitHeight="1" ss:Height="20">
<Cell ss:StyleID="rowheader__r" ss:Index="1"><Data ss:Type="Number">721</Data></Cell>
<Cell ss:StyleID="data__l" ss:Index="2"><Data ss:Type="String">M</Data></Cell>
<Cell ss:StyleID="data__l" ss:Index="3"><Data ss:Type="String">Raceid</Data></Cell>
<Cell ss:StyleID="data__l" ss:Index="4"><Data ss:Type="String">2011BER</Data></Cell>
<Cell ss:StyleID="data__l" ss:Index="5"><Data ss:Type="String"></Data></Cell>
<Cell ss:StyleID="data__r1" ss:Index="6"><Data ss:Type="Number">0.014</Data></Cell>
<Cell ss:StyleID="data__r" ss:Index="7"><Data ss:Type="Number">0.6828</Data></Cell>
<Cell ss:StyleID="data__r" ss:Index="8"><Data ss:Type="Number">563</Data></Cell>
<Cell ss:StyleID="data__r" ss:Index="9"><Data ss:Type="Number">2.00</Data></Cell>
<Cell ss:StyleID="data__r" ss:Index="10"><Data ss:Type="Number">0.0462</Data></Cell>
<Cell ss:StyleID="data__r" ss:Index="11"><Data ss:Type="Number">0.1</Data></Cell>
<Cell ss:StyleID="data__r1" ss:Index="12"><Data ss:Type="Number">0.002</Data></Cell>
<Cell ss:StyleID="data__r1" ss:Index="13"><Data ss:Type="Number">0.025</Data></Cell>
</Row>
<Row ss:AutoFitHeight="1" ss:Height="20">
<Cell ss:StyleID="rowheader__r" ss:Index="1"><Data ss:Type="Number">722</Data></Cell>
<Cell ss:StyleID="data__l" ss:Index="2"><Data ss:Type="String">M</Data></Cell>
<Cell ss:StyleID="data__l" ss:Index="3"><Data ss:Type="String">Raceid</Data></Cell>
<Cell ss:StyleID="data__l" ss:Index="4"><Data ss:Type="String">2011BOS</Data></Cell>
<Cell ss:StyleID="data__l" ss:Index="5"><Data ss:Type="String"></Data></Cell>
<Cell ss:StyleID="data__r" ss:Index="6"><Data ss:Type="String">(  3.3%)</Data></Cell>
<Cell ss:StyleID="data__r" ss:Index="7"><Data ss:Type="Number">0.6707</Data></Cell>
<Cell ss:StyleID="data__r" ss:Index="8"><Data ss:Type="Number">563</Data></Cell>
<Cell ss:StyleID="data__r" ss:Index="9"><Data ss:Type="Number">-5.01</Data></Cell>
<Cell ss:StyleID="data__r" ss:Index="10"><Data ss:Type="String">&lt;.0001</Data></Cell>
<Cell ss:StyleID="data__r" ss:Index="11"><Data ss:Type="Number">0.1</Data></Cell>
<Cell ss:StyleID="data__r" ss:Index="12"><Data ss:Type="String">(  4.4%)</Data></Cell>
<Cell ss:StyleID="data__r" ss:Index="13"><Data ss:Type="String">(  2.2%)</Data></Cell>
</Row>
<Row ss:AutoFitHeight="1" ss:Height="20">
<Cell ss:StyleID="rowheader__r" ss:Index="1"><Data ss:Type="Number">723</Data></Cell>
<Cell ss:StyleID="data__l" ss:Index="2"><Data ss:Type="String">M</Data></Cell>
<Cell ss:StyleID="data__l" ss:Index="3"><Data ss:Type="String">Raceid</Data></Cell>
<Cell ss:StyleID="data__l" ss:Index="4"><Data ss:Type="String">2011CHI</Data></Cell>
<Cell ss:StyleID="data__l" ss:Index="5"><Data ss:Type="String"></Data></Cell>
<Cell ss:StyleID="data__r1" ss:Index="6"><Data ss:Type="Number">0</Data></Cell>
<Cell ss:StyleID="data__r" ss:Index="7"><Data ss:Type="Number">0.6685</Data></Cell>
<Cell ss:StyleID="data__r" ss:Index="8"><Data ss:Type="Number">563</Data></Cell>
<Cell ss:StyleID="data__r" ss:Index="9"><Data ss:Type="Number">0.05</Data></Cell>
<Cell ss:StyleID="data__r" ss:Index="10"><Data ss:Type="Number">0.9571</Data></Cell>
<Cell ss:StyleID="data__r" ss:Index="11"><Data ss:Type="Number">0.1</Data></Cell>
<Cell ss:StyleID="data__r" ss:Index="12"><Data ss:Type="String">(  1.1%)</Data></Cell>
<Cell ss:StyleID="data__r1" ss:Index="13"><Data ss:Type="Number">0.011</Data></Cell>
</Row>
<Row ss:AutoFitHeight="1" ss:Height="20">
<Cell ss:StyleID="rowheader__r" ss:Index="1"><Data ss:Type="Number">724</Data></Cell>
<Cell ss:StyleID="data__l" ss:Index="2"><Data ss:Type="String">M</Data></Cell>
<Cell ss:StyleID="data__l" ss:Index="3"><Data ss:Type="String">Raceid</Data></Cell>
<Cell ss:StyleID="data__l" ss:Index="4"><Data ss:Type="String">2011LON</Data></Cell>
<Cell ss:StyleID="data__l" ss:Index="5"><Data ss:Type="String"></Data></Cell>
<Cell ss:StyleID="data__r1" ss:Index="6"><Data ss:Type="Number">0.003</Data></Cell>
<Cell ss:StyleID="data__r" ss:Index="7"><Data ss:Type="Number">0.6566</Data></Cell>
<Cell ss:StyleID="data__r" ss:Index="8"><Data ss:Type="Number">563</Data></Cell>
<Cell ss:StyleID="data__r" ss:Index="9"><Data ss:Type="Number">0.39</Data></Cell>
<Cell ss:StyleID="data__r" ss:Index="10"><Data ss:Type="Number">0.6966</Data></Cell>
<Cell ss:StyleID="data__r" ss:Index="11"><Data ss:Type="Number">0.1</Data></Cell>
<Cell ss:StyleID="data__r" ss:Index="12"><Data ss:Type="String">(  0.8%)</Data></Cell>
<Cell ss:StyleID="data__r1" ss:Index="13"><Data ss:Type="Number">0.013</Data></Cell>
</Row>
<Row ss:AutoFitHeight="1" ss:Height="20">
<Cell ss:StyleID="rowheader__r" ss:Index="1"><Data ss:Type="Number">725</Data></Cell>
<Cell ss:StyleID="data__l" ss:Index="2"><Data ss:Type="String">M</Data></Cell>
<Cell ss:StyleID="data__l" ss:Index="3"><Data ss:Type="String">Raceid</Data></Cell>
<Cell ss:StyleID="data__l" ss:Index="4"><Data ss:Type="String">2011NYC</Data></Cell>
<Cell ss:StyleID="data__l" ss:Index="5"><Data ss:Type="String"></Data></Cell>
<Cell ss:StyleID="data__r" ss:Index="6"><Data ss:Type="String">(  1.3%)</Data></Cell>
<Cell ss:StyleID="data__r" ss:Index="7"><Data ss:Type="Number">0.6718</Data></Cell>
<Cell ss:StyleID="data__r" ss:Index="8"><Data ss:Type="Number">563</Data></Cell>
<Cell ss:StyleID="data__r" ss:Index="9"><Data ss:Type="Number">-1.91</Data></Cell>
<Cell ss:StyleID="data__r" ss:Index="10"><Data ss:Type="Number">0.0564</Data></Cell>
<Cell ss:StyleID="data__r" ss:Index="11"><Data ss:Type="Number">0.1</Data></Cell>
<Cell ss:StyleID="data__r" ss:Index="12"><Data ss:Type="String">(  2.4%)</Data></Cell>
<Cell ss:StyleID="data__r" ss:Index="13"><Data ss:Type="String">(  0.2%)</Data></Cell>
</Row>
<Row ss:AutoFitHeight="1" ss:Height="20">
<Cell ss:StyleID="rowheader__r" ss:Index="1"><Data ss:Type="Number">726</Data></Cell>
<Cell ss:StyleID="data__l" ss:Index="2"><Data ss:Type="String">M</Data></Cell>
<Cell ss:StyleID="data__l" ss:Index="3"><Data ss:Type="String">Raceid</Data></Cell>
<Cell ss:StyleID="data__l" ss:Index="4"><Data ss:Type="String">2011TOK</Data></Cell>
<Cell ss:StyleID="data__l" ss:Index="5"><Data ss:Type="String"></Data></Cell>
<Cell ss:StyleID="data__r" ss:Index="6"><Data ss:Type="String">(  0.4%)</Data></Cell>
<Cell ss:StyleID="data__r" ss:Index="7"><Data ss:Type="Number">0.7101</Data></Cell>
<Cell ss:StyleID="data__r" ss:Index="8"><Data ss:Type="Number">563</Data></Cell>
<Cell ss:StyleID="data__r" ss:Index="9"><Data ss:Type="Number">-0.52</Data></Cell>
<Cell ss:StyleID="data__r" ss:Index="10"><Data ss:Type="Number">0.6014</Data></Cell>
<Cell ss:StyleID="data__r" ss:Index="11"><Data ss:Type="Number">0.1</Data></Cell>
<Cell ss:StyleID="data__r" ss:Index="12"><Data ss:Type="String">(  1.5%)</Data></Cell>
<Cell ss:StyleID="data__r1" ss:Index="13"><Data ss:Type="Number">0.008</Data></Cell>
</Row>
<Row ss:AutoFitHeight="1" ss:Height="20">
<Cell ss:StyleID="rowheader__r" ss:Index="1"><Data ss:Type="Number">727</Data></Cell>
<Cell ss:StyleID="data__l" ss:Index="2"><Data ss:Type="String">M</Data></Cell>
<Cell ss:StyleID="data__l" ss:Index="3"><Data ss:Type="String">Raceid</Data></Cell>
<Cell ss:StyleID="data__l" ss:Index="4"><Data ss:Type="String">2012BER</Data></Cell>
<Cell ss:StyleID="data__l" ss:Index="5"><Data ss:Type="String"></Data></Cell>
<Cell ss:StyleID="data__r" ss:Index="6"><Data ss:Type="String">(  0.6%)</Data></Cell>
<Cell ss:StyleID="data__r" ss:Index="7"><Data ss:Type="Number">0.6860</Data></Cell>
<Cell ss:StyleID="data__r" ss:Index="8"><Data ss:Type="Number">563</Data></Cell>
<Cell ss:StyleID="data__r" ss:Index="9"><Data ss:Type="Number">-0.84</Data></Cell>
<Cell ss:StyleID="data__r" ss:Index="10"><Data ss:Type="Number">0.4007</Data></Cell>
<Cell ss:StyleID="data__r" ss:Index="11"><Data ss:Type="Number">0.1</Data></Cell>
<Cell ss:StyleID="data__r" ss:Index="12"><Data ss:Type="String">(  1.7%)</Data></Cell>
<Cell ss:StyleID="data__r1" ss:Index="13"><Data ss:Type="Number">0.006</Data></Cell>
</Row>
<Row ss:AutoFitHeight="1" ss:Height="20">
<Cell ss:StyleID="rowheader__r" ss:Index="1"><Data ss:Type="Number">728</Data></Cell>
<Cell ss:StyleID="data__l" ss:Index="2"><Data ss:Type="String">M</Data></Cell>
<Cell ss:StyleID="data__l" ss:Index="3"><Data ss:Type="String">Raceid</Data></Cell>
<Cell ss:StyleID="data__l" ss:Index="4"><Data ss:Type="String">2012BOS</Data></Cell>
<Cell ss:StyleID="data__l" ss:Index="5"><Data ss:Type="String"></Data></Cell>
<Cell ss:StyleID="data__r1" ss:Index="6"><Data ss:Type="Number">0.025</Data></Cell>
<Cell ss:StyleID="data__r" ss:Index="7"><Data ss:Type="Number">0.6860</Data></Cell>
<Cell ss:StyleID="data__r" ss:Index="8"><Data ss:Type="Number">563</Data></Cell>
<Cell ss:StyleID="data__r" ss:Index="9"><Data ss:Type="Number">3.63</Data></Cell>
<Cell ss:StyleID="data__r" ss:Index="10"><Data ss:Type="Number">0.0003</Data></Cell>
<Cell ss:StyleID="data__r" ss:Index="11"><Data ss:Type="Number">0.1</Data></Cell>
<Cell ss:StyleID="data__r1" ss:Index="12"><Data ss:Type="Number">0.014</Data></Cell>
<Cell ss:StyleID="data__r1" ss:Index="13"><Data ss:Type="Number">0.037</Data></Cell>
</Row>
<Row ss:AutoFitHeight="1" ss:Height="20">
<Cell ss:StyleID="rowheader__r" ss:Index="1"><Data ss:Type="Number">729</Data></Cell>
<Cell ss:StyleID="data__l" ss:Index="2"><Data ss:Type="String">M</Data></Cell>
<Cell ss:StyleID="data__l" ss:Index="3"><Data ss:Type="String">Raceid</Data></Cell>
<Cell ss:StyleID="data__l" ss:Index="4"><Data ss:Type="String">2012CHI</Data></Cell>
<Cell ss:StyleID="data__l" ss:Index="5"><Data ss:Type="String"></Data></Cell>
<Cell ss:StyleID="data__r" ss:Index="6"><Data ss:Type="String">(  1.9%)</Data></Cell>
<Cell ss:StyleID="data__r" ss:Index="7"><Data ss:Type="Number">0.6725</Data></Cell>
<Cell ss:StyleID="data__r" ss:Index="8"><Data ss:Type="Number">563</Data></Cell>
<Cell ss:StyleID="data__r" ss:Index="9"><Data ss:Type="Number">-2.79</Data></Cell>
<Cell ss:StyleID="data__r" ss:Index="10"><Data ss:Type="Number">0.0055</Data></Cell>
<Cell ss:StyleID="data__r" ss:Index="11"><Data ss:Type="Number">0.1</Data></Cell>
<Cell ss:StyleID="data__r" ss:Index="12"><Data ss:Type="String">(  2.9%)</Data></Cell>
<Cell ss:StyleID="data__r" ss:Index="13"><Data ss:Type="String">(  0.8%)</Data></Cell>
</Row>
<Row ss:AutoFitHeight="1" ss:Height="20">
<Cell ss:StyleID="rowheader__r" ss:Index="1"><Data ss:Type="Number">730</Data></Cell>
<Cell ss:StyleID="data__l" ss:Index="2"><Data ss:Type="String">M</Data></Cell>
<Cell ss:StyleID="data__l" ss:Index="3"><Data ss:Type="String">Raceid</Data></Cell>
<Cell ss:StyleID="data__l" ss:Index="4"><Data ss:Type="String">2012LON</Data></Cell>
<Cell ss:StyleID="data__l" ss:Index="5"><Data ss:Type="String"></Data></Cell>
<Cell ss:StyleID="data__r1" ss:Index="6"><Data ss:Type="Number">0.002</Data></Cell>
<Cell ss:StyleID="data__r" ss:Index="7"><Data ss:Type="Number">0.6529</Data></Cell>
<Cell ss:StyleID="data__r" ss:Index="8"><Data ss:Type="Number">563</Data></Cell>
<Cell ss:StyleID="data__r" ss:Index="9"><Data ss:Type="Number">0.27</Data></Cell>
<Cell ss:StyleID="data__r" ss:Index="10"><Data ss:Type="Number">0.7904</Data></Cell>
<Cell ss:StyleID="data__r" ss:Index="11"><Data ss:Type="Number">0.1</Data></Cell>
<Cell ss:StyleID="data__r" ss:Index="12"><Data ss:Type="String">(  0.9%)</Data></Cell>
<Cell ss:StyleID="data__r1" ss:Index="13"><Data ss:Type="Number">0.013</Data></Cell>
</Row>
<Row ss:AutoFitHeight="1" ss:Height="20">
<Cell ss:StyleID="rowheader__r" ss:Index="1"><Data ss:Type="Number">731</Data></Cell>
<Cell ss:StyleID="data__l" ss:Index="2"><Data ss:Type="String">M</Data></Cell>
<Cell ss:StyleID="data__l" ss:Index="3"><Data ss:Type="String">Raceid</Data></Cell>
<Cell ss:StyleID="data__l" ss:Index="4"><Data ss:Type="String">2012TOK</Data></Cell>
<Cell ss:StyleID="data__l" ss:Index="5"><Data ss:Type="String"></Data></Cell>
<Cell ss:StyleID="data__r" ss:Index="6"><Data ss:Type="String">(  0.6%)</Data></Cell>
<Cell ss:StyleID="data__r" ss:Index="7"><Data ss:Type="Number">0.7002</Data></Cell>
<Cell ss:StyleID="data__r" ss:Index="8"><Data ss:Type="Number">563</Data></Cell>
<Cell ss:StyleID="data__r" ss:Index="9"><Data ss:Type="Number">-0.81</Data></Cell>
<Cell ss:StyleID="data__r" ss:Index="10"><Data ss:Type="Number">0.4186</Data></Cell>
<Cell ss:StyleID="data__r" ss:Index="11"><Data ss:Type="Number">0.1</Data></Cell>
<Cell ss:StyleID="data__r" ss:Index="12"><Data ss:Type="String">(  1.7%)</Data></Cell>
<Cell ss:StyleID="data__r1" ss:Index="13"><Data ss:Type="Number">0.006</Data></Cell>
</Row>
<Row ss:AutoFitHeight="1" ss:Height="20">
<Cell ss:StyleID="rowheader__r" ss:Index="1"><Data ss:Type="Number">732</Data></Cell>
<Cell ss:StyleID="data__l" ss:Index="2"><Data ss:Type="String">M</Data></Cell>
<Cell ss:StyleID="data__l" ss:Index="3"><Data ss:Type="String">Raceid</Data></Cell>
<Cell ss:StyleID="data__l" ss:Index="4"><Data ss:Type="String">2013BER</Data></Cell>
<Cell ss:StyleID="data__l" ss:Index="5"><Data ss:Type="String"></Data></Cell>
<Cell ss:StyleID="data__r" ss:Index="6"><Data ss:Type="String">(  0.4%)</Data></Cell>
<Cell ss:StyleID="data__r" ss:Index="7"><Data ss:Type="Number">0.7107</Data></Cell>
<Cell ss:StyleID="data__r" ss:Index="8"><Data ss:Type="Number">563</Data></Cell>
<Cell ss:StyleID="data__r" ss:Index="9"><Data ss:Type="Number">-0.52</Data></Cell>
<Cell ss:StyleID="data__r" ss:Index="10"><Data ss:Type="Number">0.6033</Data></Cell>
<Cell ss:StyleID="data__r" ss:Index="11"><Data ss:Type="Number">0.1</Data></Cell>
<Cell ss:StyleID="data__r" ss:Index="12"><Data ss:Type="String">(  1.5%)</Data></Cell>
<Cell ss:StyleID="data__r1" ss:Index="13"><Data ss:Type="Number">0.008</Data></Cell>
</Row>
<Row ss:AutoFitHeight="1" ss:Height="20">
<Cell ss:StyleID="rowheader__r" ss:Index="1"><Data ss:Type="Number">733</Data></Cell>
<Cell ss:StyleID="data__l" ss:Index="2"><Data ss:Type="String">M</Data></Cell>
<Cell ss:StyleID="data__l" ss:Index="3"><Data ss:Type="String">Raceid</Data></Cell>
<Cell ss:StyleID="data__l" ss:Index="4"><Data ss:Type="String">2013BOS</Data></Cell>
<Cell ss:StyleID="data__l" ss:Index="5"><Data ss:Type="String"></Data></Cell>
<Cell ss:StyleID="data__r1" ss:Index="6"><Data ss:Type="Number">0.013</Data></Cell>
<Cell ss:StyleID="data__r" ss:Index="7"><Data ss:Type="Number">0.7019</Data></Cell>
<Cell ss:StyleID="data__r" ss:Index="8"><Data ss:Type="Number">563</Data></Cell>
<Cell ss:StyleID="data__r" ss:Index="9"><Data ss:Type="Number">1.77</Data></Cell>
<Cell ss:StyleID="data__r" ss:Index="10"><Data ss:Type="Number">0.0771</Data></Cell>
<Cell ss:StyleID="data__r" ss:Index="11"><Data ss:Type="Number">0.1</Data></Cell>
<Cell ss:StyleID="data__r1" ss:Index="12"><Data ss:Type="Number">0.001</Data></Cell>
<Cell ss:StyleID="data__r1" ss:Index="13"><Data ss:Type="Number">0.024</Data></Cell>
</Row>
<Row ss:AutoFitHeight="1" ss:Height="20">
<Cell ss:StyleID="rowheader__r" ss:Index="1"><Data ss:Type="Number">734</Data></Cell>
<Cell ss:StyleID="data__l" ss:Index="2"><Data ss:Type="String">M</Data></Cell>
<Cell ss:StyleID="data__l" ss:Index="3"><Data ss:Type="String">Raceid</Data></Cell>
<Cell ss:StyleID="data__l" ss:Index="4"><Data ss:Type="String">2013CHI</Data></Cell>
<Cell ss:StyleID="data__l" ss:Index="5"><Data ss:Type="String"></Data></Cell>
<Cell ss:StyleID="data__r" ss:Index="6"><Data ss:Type="String">(  0.1%)</Data></Cell>
<Cell ss:StyleID="data__r" ss:Index="7"><Data ss:Type="Number">0.7014</Data></Cell>
<Cell ss:StyleID="data__r" ss:Index="8"><Data ss:Type="Number">563</Data></Cell>
<Cell ss:StyleID="data__r" ss:Index="9"><Data ss:Type="Number">-0.17</Data></Cell>
<Cell ss:StyleID="data__r" ss:Index="10"><Data ss:Type="Number">0.8632</Data></Cell>
<Cell ss:StyleID="data__r" ss:Index="11"><Data ss:Type="Number">0.1</Data></Cell>
<Cell ss:StyleID="data__r" ss:Index="12"><Data ss:Type="String">(  1.3%)</Data></Cell>
<Cell ss:StyleID="data__r1" ss:Index="13"><Data ss:Type="Number">0.01</Data></Cell>
</Row>
<Row ss:AutoFitHeight="1" ss:Height="20">
<Cell ss:StyleID="rowheader__r" ss:Index="1"><Data ss:Type="Number">735</Data></Cell>
<Cell ss:StyleID="data__l" ss:Index="2"><Data ss:Type="String">M</Data></Cell>
<Cell ss:StyleID="data__l" ss:Index="3"><Data ss:Type="String">Raceid</Data></Cell>
<Cell ss:StyleID="data__l" ss:Index="4"><Data ss:Type="String">2013LON</Data></Cell>
<Cell ss:StyleID="data__l" ss:Index="5"><Data ss:Type="String"></Data></Cell>
<Cell ss:StyleID="data__r1" ss:Index="6"><Data ss:Type="Number">0.004</Data></Cell>
<Cell ss:StyleID="data__r" ss:Index="7"><Data ss:Type="Number">0.6898</Data></Cell>
<Cell ss:StyleID="data__r" ss:Index="8"><Data ss:Type="Number">563</Data></Cell>
<Cell ss:StyleID="data__r" ss:Index="9"><Data ss:Type="Number">0.62</Data></Cell>
<Cell ss:StyleID="data__r" ss:Index="10"><Data ss:Type="Number">0.5352</Data></Cell>
<Cell ss:StyleID="data__r" ss:Index="11"><Data ss:Type="Number">0.1</Data></Cell>
<Cell ss:StyleID="data__r" ss:Index="12"><Data ss:Type="String">(  0.7%)</Data></Cell>
<Cell ss:StyleID="data__r1" ss:Index="13"><Data ss:Type="Number">0.016</Data></Cell>
</Row>
<Row ss:AutoFitHeight="1" ss:Height="20">
<Cell ss:StyleID="rowheader__r" ss:Index="1"><Data ss:Type="Number">736</Data></Cell>
<Cell ss:StyleID="data__l" ss:Index="2"><Data ss:Type="String">M</Data></Cell>
<Cell ss:StyleID="data__l" ss:Index="3"><Data ss:Type="String">Raceid</Data></Cell>
<Cell ss:StyleID="data__l" ss:Index="4"><Data ss:Type="String">2013NYC</Data></Cell>
<Cell ss:StyleID="data__l" ss:Index="5"><Data ss:Type="String"></Data></Cell>
<Cell ss:StyleID="data__r1" ss:Index="6"><Data ss:Type="Number">0</Data></Cell>
<Cell ss:StyleID="data__r" ss:Index="7"><Data ss:Type="Number">0.7150</Data></Cell>
<Cell ss:StyleID="data__r" ss:Index="8"><Data ss:Type="Number">563</Data></Cell>
<Cell ss:StyleID="data__r" ss:Index="9"><Data ss:Type="Number">0.02</Data></Cell>
<Cell ss:StyleID="data__r" ss:Index="10"><Data ss:Type="Number">0.9803</Data></Cell>
<Cell ss:StyleID="data__r" ss:Index="11"><Data ss:Type="Number">0.1</Data></Cell>
<Cell ss:StyleID="data__r" ss:Index="12"><Data ss:Type="String">(  1.2%)</Data></Cell>
<Cell ss:StyleID="data__r1" ss:Index="13"><Data ss:Type="Number">0.012</Data></Cell>
</Row>
<Row ss:AutoFitHeight="1" ss:Height="20">
<Cell ss:StyleID="rowheader__r" ss:Index="1"><Data ss:Type="Number">737</Data></Cell>
<Cell ss:StyleID="data__l" ss:Index="2"><Data ss:Type="String">M</Data></Cell>
<Cell ss:StyleID="data__l" ss:Index="3"><Data ss:Type="String">Raceid</Data></Cell>
<Cell ss:StyleID="data__l" ss:Index="4"><Data ss:Type="String">2013TOK</Data></Cell>
<Cell ss:StyleID="data__l" ss:Index="5"><Data ss:Type="String"></Data></Cell>
<Cell ss:StyleID="data__r" ss:Index="6"><Data ss:Type="String">(  0.8%)</Data></Cell>
<Cell ss:StyleID="data__r" ss:Index="7"><Data ss:Type="Number">0.7195</Data></Cell>
<Cell ss:StyleID="data__r" ss:Index="8"><Data ss:Type="Number">563</Data></Cell>
<Cell ss:StyleID="data__r" ss:Index="9"><Data ss:Type="Number">-1.15</Data></Cell>
<Cell ss:StyleID="data__r" ss:Index="10"><Data ss:Type="Number">0.2511</Data></Cell>
<Cell ss:StyleID="data__r" ss:Index="11"><Data ss:Type="Number">0.1</Data></Cell>
<Cell ss:StyleID="data__r" ss:Index="12"><Data ss:Type="String">(  2.0%)</Data></Cell>
<Cell ss:StyleID="data__r1" ss:Index="13"><Data ss:Type="Number">0.004</Data></Cell>
</Row>
<Row ss:AutoFitHeight="1" ss:Height="20">
<Cell ss:StyleID="rowheader__r" ss:Index="1"><Data ss:Type="Number">738</Data></Cell>
<Cell ss:StyleID="data__l" ss:Index="2"><Data ss:Type="String">M</Data></Cell>
<Cell ss:StyleID="data__l" ss:Index="3"><Data ss:Type="String">Raceid</Data></Cell>
<Cell ss:StyleID="data__l" ss:Index="4"><Data ss:Type="String">2014BER</Data></Cell>
<Cell ss:StyleID="data__l" ss:Index="5"><Data ss:Type="String"></Data></Cell>
<Cell ss:StyleID="data__r" ss:Index="6"><Data ss:Type="String">(  0.4%)</Data></Cell>
<Cell ss:StyleID="data__r" ss:Index="7"><Data ss:Type="Number">0.7186</Data></Cell>
<Cell ss:StyleID="data__r" ss:Index="8"><Data ss:Type="Number">563</Data></Cell>
<Cell ss:StyleID="data__r" ss:Index="9"><Data ss:Type="Number">-0.59</Data></Cell>
<Cell ss:StyleID="data__r" ss:Index="10"><Data ss:Type="Number">0.5575</Data></Cell>
<Cell ss:StyleID="data__r" ss:Index="11"><Data ss:Type="Number">0.1</Data></Cell>
<Cell ss:StyleID="data__r" ss:Index="12"><Data ss:Type="String">(  1.6%)</Data></Cell>
<Cell ss:StyleID="data__r1" ss:Index="13"><Data ss:Type="Number">0.008</Data></Cell>
</Row>
<Row ss:AutoFitHeight="1" ss:Height="20">
<Cell ss:StyleID="rowheader__r" ss:Index="1"><Data ss:Type="Number">739</Data></Cell>
<Cell ss:StyleID="data__l" ss:Index="2"><Data ss:Type="String">M</Data></Cell>
<Cell ss:StyleID="data__l" ss:Index="3"><Data ss:Type="String">Raceid</Data></Cell>
<Cell ss:StyleID="data__l" ss:Index="4"><Data ss:Type="String">2014BOS</Data></Cell>
<Cell ss:StyleID="data__l" ss:Index="5"><Data ss:Type="String"></Data></Cell>
<Cell ss:StyleID="data__r" ss:Index="6"><Data ss:Type="String">(  0.3%)</Data></Cell>
<Cell ss:StyleID="data__r" ss:Index="7"><Data ss:Type="Number">0.7321</Data></Cell>
<Cell ss:StyleID="data__r" ss:Index="8"><Data ss:Type="Number">563</Data></Cell>
<Cell ss:StyleID="data__r" ss:Index="9"><Data ss:Type="Number">-0.35</Data></Cell>
<Cell ss:StyleID="data__r" ss:Index="10"><Data ss:Type="Number">0.7297</Data></Cell>
<Cell ss:StyleID="data__r" ss:Index="11"><Data ss:Type="Number">0.1</Data></Cell>
<Cell ss:StyleID="data__r" ss:Index="12"><Data ss:Type="String">(  1.4%)</Data></Cell>
<Cell ss:StyleID="data__r1" ss:Index="13"><Data ss:Type="Number">0.01</Data></Cell>
</Row>
<Row ss:AutoFitHeight="1" ss:Height="20">
<Cell ss:StyleID="rowheader__r" ss:Index="1"><Data ss:Type="Number">740</Data></Cell>
<Cell ss:StyleID="data__l" ss:Index="2"><Data ss:Type="String">M</Data></Cell>
<Cell ss:StyleID="data__l" ss:Index="3"><Data ss:Type="String">Raceid</Data></Cell>
<Cell ss:StyleID="data__l" ss:Index="4"><Data ss:Type="String">2014CHI</Data></Cell>
<Cell ss:StyleID="data__l" ss:Index="5"><Data ss:Type="String"></Data></Cell>
<Cell ss:StyleID="data__r" ss:Index="6"><Data ss:Type="String">(  0.6%)</Data></Cell>
<Cell ss:StyleID="data__r" ss:Index="7"><Data ss:Type="Number">0.7298</Data></Cell>
<Cell ss:StyleID="data__r" ss:Index="8"><Data ss:Type="Number">563</Data></Cell>
<Cell ss:StyleID="data__r" ss:Index="9"><Data ss:Type="Number">-0.86</Data></Cell>
<Cell ss:StyleID="data__r" ss:Index="10"><Data ss:Type="Number">0.3886</Data></Cell>
<Cell ss:StyleID="data__r" ss:Index="11"><Data ss:Type="Number">0.1</Data></Cell>
<Cell ss:StyleID="data__r" ss:Index="12"><Data ss:Type="String">(  1.8%)</Data></Cell>
<Cell ss:StyleID="data__r1" ss:Index="13"><Data ss:Type="Number">0.006</Data></Cell>
</Row>
<Row ss:AutoFitHeight="1" ss:Height="20">
<Cell ss:StyleID="rowheader__r" ss:Index="1"><Data ss:Type="Number">741</Data></Cell>
<Cell ss:StyleID="data__l" ss:Index="2"><Data ss:Type="String">M</Data></Cell>
<Cell ss:StyleID="data__l" ss:Index="3"><Data ss:Type="String">Raceid</Data></Cell>
<Cell ss:StyleID="data__l" ss:Index="4"><Data ss:Type="String">2014LON</Data></Cell>
<Cell ss:StyleID="data__l" ss:Index="5"><Data ss:Type="String"></Data></Cell>
<Cell ss:StyleID="data__r1" ss:Index="6"><Data ss:Type="Number">0.005</Data></Cell>
<Cell ss:StyleID="data__r" ss:Index="7"><Data ss:Type="Number">0.7055</Data></Cell>
<Cell ss:StyleID="data__r" ss:Index="8"><Data ss:Type="Number">563</Data></Cell>
<Cell ss:StyleID="data__r" ss:Index="9"><Data ss:Type="Number">0.65</Data></Cell>
<Cell ss:StyleID="data__r" ss:Index="10"><Data ss:Type="Number">0.5191</Data></Cell>
<Cell ss:StyleID="data__r" ss:Index="11"><Data ss:Type="Number">0.1</Data></Cell>
<Cell ss:StyleID="data__r" ss:Index="12"><Data ss:Type="String">(  0.7%)</Data></Cell>
<Cell ss:StyleID="data__r1" ss:Index="13"><Data ss:Type="Number">0.016</Data></Cell>
</Row>
<Row ss:AutoFitHeight="1" ss:Height="20">
<Cell ss:StyleID="rowheader__r" ss:Index="1"><Data ss:Type="Number">742</Data></Cell>
<Cell ss:StyleID="data__l" ss:Index="2"><Data ss:Type="String">M</Data></Cell>
<Cell ss:StyleID="data__l" ss:Index="3"><Data ss:Type="String">Raceid</Data></Cell>
<Cell ss:StyleID="data__l" ss:Index="4"><Data ss:Type="String">2014NYC</Data></Cell>
<Cell ss:StyleID="data__l" ss:Index="5"><Data ss:Type="String"></Data></Cell>
<Cell ss:StyleID="data__r1" ss:Index="6"><Data ss:Type="Number">0.024</Data></Cell>
<Cell ss:StyleID="data__r" ss:Index="7"><Data ss:Type="Number">0.7295</Data></Cell>
<Cell ss:StyleID="data__r" ss:Index="8"><Data ss:Type="Number">563</Data></Cell>
<Cell ss:StyleID="data__r" ss:Index="9"><Data ss:Type="Number">3.29</Data></Cell>
<Cell ss:StyleID="data__r" ss:Index="10"><Data ss:Type="Number">0.0011</Data></Cell>
<Cell ss:StyleID="data__r" ss:Index="11"><Data ss:Type="Number">0.1</Data></Cell>
<Cell ss:StyleID="data__r1" ss:Index="12"><Data ss:Type="Number">0.012</Data></Cell>
<Cell ss:StyleID="data__r1" ss:Index="13"><Data ss:Type="Number">0.037</Data></Cell>
</Row>
<Row ss:AutoFitHeight="1" ss:Height="20">
<Cell ss:StyleID="rowheader__r" ss:Index="1"><Data ss:Type="Number">743</Data></Cell>
<Cell ss:StyleID="data__l" ss:Index="2"><Data ss:Type="String">M</Data></Cell>
<Cell ss:StyleID="data__l" ss:Index="3"><Data ss:Type="String">Raceid</Data></Cell>
<Cell ss:StyleID="data__l" ss:Index="4"><Data ss:Type="String">2014TOK</Data></Cell>
<Cell ss:StyleID="data__l" ss:Index="5"><Data ss:Type="String"></Data></Cell>
<Cell ss:StyleID="data__r" ss:Index="6"><Data ss:Type="String">(  1.3%)</Data></Cell>
<Cell ss:StyleID="data__r" ss:Index="7"><Data ss:Type="Number">0.7425</Data></Cell>
<Cell ss:StyleID="data__r" ss:Index="8"><Data ss:Type="Number">563</Data></Cell>
<Cell ss:StyleID="data__r" ss:Index="9"><Data ss:Type="Number">-1.82</Data></Cell>
<Cell ss:StyleID="data__r" ss:Index="10"><Data ss:Type="Number">0.0689</Data></Cell>
<Cell ss:StyleID="data__r" ss:Index="11"><Data ss:Type="Number">0.1</Data></Cell>
<Cell ss:StyleID="data__r" ss:Index="12"><Data ss:Type="String">(  2.5%)</Data></Cell>
<Cell ss:StyleID="data__r" ss:Index="13"><Data ss:Type="String">(  0.1%)</Data></Cell>
</Row>
</Table>
</Worksheet>
</Workbook>
