# Supplementary material for: The Boston Marathon versus the World Marathon Majors
Source: PLoS One. 2017 Sep 1;12(9):e0184024. doi: 10.1371/journal.pone.0184024 (PMC5581174; doi:10.1371/journal.pone.0184024)
Supplement: S2 File — (ZIP) [file pone.0184024.s002.zip › Boston Marathon/results from analysis.xlsx]

## Sheet: Sheet1
lsmeans
Obs	GEN	DER	race	estiamte	std	df	Lower	Upper
	1	F	BER	02:29:25	0.3711	555	02:28:30	02:30:20
	2	F	BOS	02:31:39	0.3719	555	02:30:43	02:32:35
	3	F	CHI	02:29:45	0.3766	555	02:28:49	02:30:41
	4	F	LON	02:27:07	0.3749	555	02:26:13	02:28:02
	5	F	NYC	02:31:10	0.3996	555	02:30:10	02:32:10
	6	F	TOK	02:35:27	0.4286	555	02:34:22	02:36:34
	7	M	BER	02:10:09	0.2387	555	02:09:38	02:10:39
	8	M	BOS	02:12:17	0.2398	555	02:11:46	02:12:49
	9	M	CHI	02:10:39	0.2396	555	02:10:08	02:11:10
	10	M	LON	02:09:16	0.2538	555	02:08:44	02:09:49
	11	M	NYC	02:12:08	0.2554	555	02:11:35	02:12:41
	12	M	TOK	02:11:04	0.2767	555	02:10:29	02:11:40
												Standard deviation		mean of the standard
	Comparison between Boston and all the other marathon combined								plus or minus			of mean
		F	F	00:01:04	0.381673	trivial	00:00:02	00:02:06	00:01:02			00:02:47.683000		00:03:43.060000
		M	M	00:01:38	1.40559	moderate	00:01:03	00:02:12	00:00:35			00:01:09.722000		00:02:18.497000
					0.286918	trivial
					0.707597	small
lsmeans without 2012 Boston Race
	Obs	GENDER	RACE	Estimate	StdErr	DF	Lower	Upper
	1	F	BER	02:29:24	0.3732	545	02:28:29	02:30:20
	2	F	BOS	02:32:00	0.3889	545	02:31:02	02:32:59
	3	F	CHI	02:29:46	0.3792	545	02:28:50	02:30:42
	4	F	LON	02:27:10	0.3767	545	02:26:16	02:28:05
	5	F	NYC	02:31:16	0.4024	545	02:30:16	02:32:17
	6	F	TOK	02:35:26	0.4313	545	02:34:20	02:36:32
	7	M	BER	02:10:09	0.2337	545	02:09:39	02:10:39
	8	M	BOS	02:12:54	0.2499	545	02:12:21	02:13:27
	9	M	CHI	02:10:36	0.2354	545	02:10:06	02:11:07
	10	M	LON	02:09:15	0.2499	545	02:08:43	02:09:47
	11	M	NYC	02:12:04	0.2516	545	02:11:31	02:12:37
	12	M	TOK	02:11:03	0.2706	545	02:10:28	02:11:38
												Standard deviation		mean of the standard
	Comparison between Boston and all the other marathon combined								plus or minus			of mean
		F	F	00:01:24	0.499075	trivial	00:00:20	00:02:28	00:01:04			00:02:48.311000		00:03:45.029000
		M	M	00:02:17	1.73147	moderate	00:01:41	00:02:53	00:00:36			00:01:19.124000		00:02:18.830000
					0.373286	trivial
					0.986818	small
lsmeans without 2011 Boston Race and toyko before 2007
		Obs	GENDER	RACE	Estimate	StdErr	DF	Lower	Upper
		11	F	BER	02:29:15	0.3299	466	02:28:27	02:30:04		8955	466	8907	9004
		12	F	BOS	02:31:36	0.346	466	02:30:44	02:32:28		9096	466	9044	9148
		13	F	CHI	02:29:24	0.3355	466	02:28:34	02:30:13		8964	466	8914	9013
		14	F	LON	02:26:44	0.3337	466	02:25:55	02:27:32		8804	466	8755	8852
		15	F	NYC	02:31:01	0.3582	466	02:30:08	02:31:55		9061	466	9008	9115
		26	M	BER	02:10:12	0.2452	466	02:09:41	02:10:44		7812	466	7781	7844
		27	M	BOS	02:12:55	0.2601	466	02:12:21	02:13:30		7975	466	7941	8010
		28	M	CHI	02:10:36	0.2455	466	02:10:05	02:11:08		7836	466	7805	7868
		29	M	LON	02:09:18	0.2602	466	02:08:45	02:09:52		7758	466	7725	7792
		30	M	NYC	02:12:05	0.2612	466	02:11:31	02:12:39		7925	466	7891	7959
													Standard deviation		mean of the standard
		Comparison between Boston and all the other marathon combined								plus or minus			of mean
			F	F	00:02:30	1.3182	moderate	00:01:32	00:03:28	00:00:58			00:01:53.791000		00:03:44.470000
			M	M	00:02:22	1.62017	moderate	00:01:44	00:03:00	00:00:38			00:01:27.645000		00:02:27.300000
						0.668241	small
						0.964019	small
