# Supplementary material for: The Boston Marathon versus the World Marathon Majors
Source: PLoS One. 2017 Sep 1;12(9):e0184024. doi: 10.1371/journal.pone.0184024 (PMC5581174; doi:10.1371/journal.pone.0184024)
Supplement: S2 File — (ZIP) [file pone.0184024.s002.zip › Boston Marathon/table results.xlsx]

## Sheet: Mean
With Tokyo
Gender	Race	Estimate	StdErr	DF	Lower	Upper
F	BER	02:29:02	0.9013	563	02:26:50	02:31:15
F	BOS	02:31:23	0.901	563	02:29:09	02:33:39
F	CHI	02:29:28	0.9021	563	02:27:15	02:31:42
F	LON	02:26:46	0.9017	563	02:24:36	02:28:58
F	NYC	02:30:50	0.9521	563	02:28:29	02:33:13
F	TOK	02:36:27	1.0152	563	02:33:51	02:39:05
M	BER	02:10:08	0.4942	563	02:09:05	02:11:12
M	BOS	02:12:16	0.4947	563	02:11:11	02:13:21
M	CHI	02:10:36	0.4944	563	02:09:32	02:11:40
M	LON	02:09:13	0.4994	563	02:08:10	02:10:17
M	NYC	02:12:06	0.5217	563	02:10:58	02:13:15
M	TOK	02:11:19	0.5589	563	02:10:06	02:12:31
Without Tokyo
Gender	Race	Estimate	StdErr	DF	Lower	Upper
F	BER	02:29:01	0.6605	484	02:27:25	02:30:39
F	BOS	02:31:21	0.6596	484	02:29:43	02:33:00
F	CHI	02:29:25	0.6612	484	02:27:48	02:31:03
F	LON	02:26:47	0.6603	484	02:25:12	02:28:24
F	NYC	02:30:55	0.6968	484	02:29:11	02:32:39
M	BER	02:10:16	0.4981	484	02:09:12	02:11:21
M	BOS	02:12:20	0.4976	484	02:11:15	02:13:25
M	CHI	02:10:39	0.4975	484	02:09:35	02:11:44
M	LON	02:09:20	0.5029	484	02:08:16	02:10:25
M	NYC	02:12:11	0.5241	484	02:11:03	02:13:20
Raw Values for mean times
GENDER	RACE	mean	sd
F	BER	02:29:07	00:03:12
F	BOS	02:30:09	00:04:46
F	CHI	02:29:10	00:04:19
F	LON	02:25:15	00:01:34
F	NYC	02:29:10	00:02:31
F	TOK	02:36:17	00:10:23
M	BER	02:09:59	00:02:09
M	BOS	02:12:01	00:02:56
M	CHI	02:10:27	00:03:14
M	LON	02:08:21	00:01:03
M	NYC	02:11:39	00:01:21
M	TOK	02:10:43	00:02:40

## Sheet: Comparison 1
With Tokoyo															Without Tokyo
Comparison															Comparison
	Comparison vs…		Difference	Lower	Upper	DF	Inference using the typical race to race variation		Inference within typical athlete variation							Comparison vs…		Difference	Lower	Upper	DF	Inference using the typical race to race variation		Inference within typical athlete variation
Women															Women
	BOS	ALL OTHERS	0.006	-0.01	0.022	563	Unclear		Unclear							BOS	ALL OTHERS	0.016	0.004	0.028	484	Moderate Positive		Moderate Positive
	BOS	BER, CHI, LON, NYC	0.016	-0.001	0.033	563	Small Positive		Small Positive							BOS	BER	0.015	0	0.03	484	Moderate Positive		Small Positive
	BOS	BER	0.016	-0.005	0.036	563	Small Positive		Small Positive							BOS	CHI	0.013	-0.002	0.028	484	Moderate Positive		Small Positive
	BOS	CHI	0.013	-0.008	0.034	563	Unclear		Unclear							BOS	LON	0.031	0.016	0.047	484	Large Positive		Large Positive
	BOS	LON	0.031	0.01	0.053	563	Small Positive		Moderate Positive							BOS	NYC	0.003	-0.012	0.018	484	Unclear		Unclear
	BOS	NYC	0.004	-0.017	0.025	563	Unclear		Unclear
	BOS	TOK	-0.032	-0.054	-0.011	563	Moderate Negative		Moderate Negative
Men															Men	BOS	ALL OTHERS	0.013	0.004	0.022	484	Moderate Positive		Small Positive
	BOS	ALL OTHERS	0.012	0.003	0.021	563	Small Positive		Small Positive							BOS	BER	0.016	0.004	0.027	484	Moderate Positive		Moderate Positive
	BOS	BER, CHI, LON, NYC	0.013	0.004	0.023	563	Small Positive		Small Positive							BOS	CHI	0.013	0.001	0.024	484	Moderate Positive		Small Positive
	BOS	BER	0.016	0.005	0.027	563	Small Positive		Small Positive							BOS	LON	0.023	0.011	0.035	484	Large Positive		Moderate Positive
	BOS	CHI	0.013	0.001	0.024	563	Small Positive		Small Positive							BOS	NYC	0.001	-0.011	0.013	484	Unclear		Unclear
	BOS	LON	0.024	0.012	0.035	563	Moderate Negative		Moderate Negative
	BOS	NYC	0.001	-0.01	0.013	563	Unclear		Unclear
	BOS	TOK	0.007	-0.005	0.02	563	Unclear		Unclear
Covparm, standard deviations for eacg of the random effects															Covparm, standard deviations for eacg of the random effects
				scale for the magnitude of effects																scale for the magnitude of effects
GENDER	CovParm	Estimate		small	moderate	large	very large	ext large												small	moderate	large	very large	ext large
F	Athete	0.022													1	F	Athete	0.022
F	Raceid	0.027		0.0054	0.0162	0.0324	0.054	0.108							2	F	Raceid	0.019		0.0038	0.0114	0.0228	0.038	0.076
F	Residual	0.018		0.0054	0.0162	0.0288	0.045	0.072							3	F	Residual	0.018		0.0054	0.0162	0.0288	0.045	0.072
M	Athlete	0.013													4	M	Athete	0.015
M	Raceid	0.014		0.0028	0.0084	0.0168	0.028	0.056							5	M	Raceid	0.014		0.0028	0.0084	0.0168	0.028	0.056
M	Residual	0.015		0.0045	0.0135	0.024	0.0375	0.06							6	M	Residual	0.015		0.0045	0.0135	0.024	0.0375	0.06
slope per 7 years		mean	lower	upper											slope per 7 years		mean	lower	upper
	F	-0.0246106	-0.0400927	-0.0090871												F	-0.01	-0.022	0.001		Small Positive	Small Positive
	M	-0.0146985	-0.0232643	-0.00612022												M	-0.011	-0.019	-0.002		Moderate Positive

## Sheet: Sheet1
covparms
Obs	GENDER	CovParm	Group		Estimate	StdErr	ZValue	Lower	Upper			estimate			lower	upper
1	F	Intercept			4.86	0.7058	6.89	3.7267	6.6048			0.0222902			0.0194922	0.0260329
2	F	Year0	RACE	BER	1.4755	1.0062	1.47	0.5442	10.9111			0.0122211			0.00740427	0.0335836
3	F	Year0	RACE	BOS	8.5826	4.2026	2.04	3.9671	30.4089			0.0297294			0.0201173	0.056693
4	F	Year0	RACE	CHI	5.6252	2.7306	2.06	2.6141	19.6474			0.024001			0.0162996	0.0453224
5	F	Year0	RACE	LON	3.214	2.2169	1.45	1.1754	24.5918			0.0180893			0.0109006	0.0508403
6	F	Year0	RACE	NYC	2.3761	1.5921	1.49	0.8878	16.7046			0.015534			0.00946684	0.041718
7	F	Year0	RACE	TOK	50.1928	25.8078	1.94	22.4985	193.48			0.0734168			0.0485755	0.149236
8	F	Residual			3.2428	0.3267	9.93	2.6869	3.9919			0.0181709			0.0165268	0.0201807
9	M	Intercept			1.7729	0.3264	5.43	1.2738	2.6371			0.0134041			0.0113502	0.0163717
10	M	Year0	RACE	BER	1.3245	0.7509	1.76	0.5568	6.177			0.0115752			0.00748981	0.025165
11	M	Year0	RACE	BOS	5.5899	3.2701	1.71	2.3003	27.9056			0.0239247			0.0152823	0.0542459
12	M	Year0	RACE	CHI	3.7756	1.8873	2	1.7229	13.8508			0.0196209			0.0132125	0.0379179
13	M	Year0	RACE	LON	0.4685	1.1733	0.4	0.05655				0.00686818			0.00238085
14	M	Year0	RACE	NYC	3.3019	2.4667	1.34	1.1365	32.7115			0.0183372			0.0107177	0.0588612
15	M	Year0	RACE	TOK	2.2506	1.7503	1.29	0.7507	25.8027			0.0151151			0.00870194	0.0521086
16	M	Residual			2.0544	0.1998	10.28	1.7128	2.51			0.0144364			0.0131734	0.0159691

## Sheet: comparison 2
With Tokoyo															Without Tokyo
Comparison															Comparison
	Comparison vs…		Difference	Lower	Upper	DF	Inference using the typical race to race variation		Inference within typical athlete variation							Comparison vs…		Difference	Lower	Upper	DF	Inference using the typical race to race variation		Inference within typical athlete variation
Women															Women
	BOS	ALL OTHERS	0.006	-0.01	0.023	202										BOS	ALL OTHERS	0.016	0	0.032	193
	BOS	BER, CHI, LON, NYC	0.016	-0.001	0.033	202										BOS	BER	0.016	-0.002	0.034	193
	BOS	BER	0.016	-0.005	0.037	202										BOS	CHI	0.013	-0.005	0.031	193
	BOS	CHI	0.013	-0.008	0.034	202										BOS	LON	0.031	0.013	0.049	193
	BOS	LON	0.031	0.01	0.053	202										BOS	NYC	0.003	-0.015	0.021	193
	BOS	NYC	0.004	-0.018	0.025	202
	BOS	TOK	-0.032	-0.054	-0.01	202
Men															Men	BOS	ALL OTHERS	0.013	0.002	0.024	182
	BOS	ALL OTHERS	0.012	0.001	0.023	198										BOS	BER	0.016	0.003	0.029	182
	BOS	BER, CHI, LON, NYC	0.013	0.002	0.025	198										BOS	CHI	0.013	0	0.026	182
	BOS	BER	0.016	0.003	0.029	198										BOS	LON	0.023	0.01	0.036	182
	BOS	CHI	0.013	0	0.026	198										BOS	NYC	0.001	-0.012	0.014	182
	BOS	LON	0.024	0.011	0.037	198
	BOS	NYC	0.001	-0.012	0.014	198
	BOS	TOK	0.007	-0.006	0.021	198
Covparm, standard deviations for eacg of the random effects															Covparm, standard deviations for eacg of the random effects
				scale for the magnitude of effects																scale for the magnitude of effects
GENDER	CovParm	Estimate		small	moderate	large	very large	ext large												small	moderate	large	very large	ext large
F	Athete	0.022													1	F	Athete	0.022
F	Raceid	0.027		0.0054	0.0162	0.0324	0.054	0.108							2	F	Raceid	0.016		0.0032	0.0096	0.0192	0.032	0.064
F	varBOS*Raceid	0.005														F	varBOS*Raceid	0.023
F	Residual	0.018		0.0054	0.0162	0.0288	0.045	0.072							3	F	Residual	0.018		0.0054	0.0162	0.0288	0.045	0.072
M	Athlete	0.013													4	M	Athlete	0.015
M	Raceid	0.013		0.0026	0.0078	0.0156	0.026	0.052							5	M	Raceid	0.013		0.0026	0.0078	0.0156	0.026	0.052
M	varBOS*Raceid	0.014														M	varBOS*Raceid	0.014
M	Residual	0.015		0.0045	0.0135	0.024	0.0375	0.06							6	M	Residual	0.015		0.0045	0.0135	0.024	0.0375	0.06
																Raceid	0.016
																varBOS*Raceid	0.023
																Raceid	0.013
																varBOS*Raceid	0.014

## Sheet: variances
With Toyko																										Without Tokyo
Model																										Model
Obs	GENDER	CovParm	Estimate	Lower	Upper	StdErr	ZValue																			Obs	GENDER	CovParm	Estimate	Lower	Upper	StdErr	ZValue
1	F	Intercept	0.022	0.02	0.025	0.7058	6.71																			1	F	Intercept	0.022	0.02	0.026	0.7824	6.22
2	F	Raceid	0.027	0.023	0.034	1.7603	4.15																			2	F	Raceid	0.016	0.013	0.021	0.7202	3.39
3	F	varBOS*Raceid	0.005	.	.	4.1896	0.07																			3	F	varBOS*Raceid	0.023	0.015	0.06	3.9681	1.34
4	F	Residual	0.018	0.017	0.02	0.3364	9.79																			4	F	Residual	0.018	0.017	0.02	0.3474	9.53
5	M	Intercept	0.013	0.012	0.015	0.2976	5.77																			5	M	Intercept	0.015	0.013	0.017	0.365	5.72
6	M	Raceid	0.013	0.011	0.017	0.4461	3.87																			6	M	Raceid	0.013	0.011	0.017	0.4766	3.47
7	M	varBOS*Raceid	0.014	0.008	0.064	1.8897	0.99																			7	M	varBOS*Raceid	0.014	0.008	0.062	1.8883	1
8	M	Residual	0.015	0.013	0.016	0.1949	10.66																			8	M	Residual	0.015	0.014	0.016	0.2157	10
Model Log_time_s= YearX race alt_change_google									Model Log_time_s= YearX alt_change_google									Model Log_time_s= YearX alt_change_google race
Obs	GENDER	CovParm	Estimate	Lower	Upper	StdErr	ZValue		Obs	GENDER	CovParm	Estimate	Lower	Upper	StdErr	ZValue		Obs	GENDER	CovParm	Estimate	Lower	Upper	StdErr	ZValue
1	F	Intercept	0.022	0.02	0.025	0.7058	6.71		1	F	Intercept	0.022	0.02	0.025	0.7116	6.82		1	F	Intercept	0.022	0.02	0.025	0.7058	6.71
2	F	Raceid	0.027	0.023	0.034	1.7603	4.15		2	F	Raceid	0.032	0.028	0.039	2.0959	4.83		2	F	Raceid	0.027	0.023	0.034	1.7603	4.15
3	F	varBOS*Raceid	0.005	.	.	4.1896	0.07		3	F	varBOS*Raceid	0	.	.	.	.		3	F	varBOS*Raceid	0.005	.	.	4.1896	0.07
4	F	Residual	0.018	0.017	0.02	0.3364	9.79		4	F	Residual	0.018	0.017	0.02	0.3293	9.87		4	F	Residual	0.018	0.017	0.02	0.3364	9.79
5	M	Intercept	0.013	0.012	0.015	0.2976	5.77		5	M	Intercept	0.013	0.012	0.015	0.2946	5.82		5	M	Intercept	0.013	0.012	0.015	0.2976	5.77
6	M	Raceid	0.013	0.011	0.017	0.4461	3.87		6	M	Raceid	0.015	0.013	0.019	0.5328	4.15		6	M	Raceid	0.013	0.011	0.017	0.4461	3.87
7	M	varBOS*Raceid	0.014	0.008	0.064	1.8897	0.99		7	M	varBOS*Raceid	0.012	0.006	0.176	1.9928	0.73		7	M	varBOS*Raceid	0.014	0.008	0.064	1.8897	0.99
8	M	Residual	0.015	0.013	0.016	0.1949	10.66		8	M	Residual	0.015	0.013	0.016	0.194	10.72		8	M	Residual	0.015	0.013	0.016	0.1949	10.66
all_loss_google
Obs	GENDER	CovParm	Estimate	Lower	Upper	StdErr	ZValue
1	F	Intercept	0.022	0.02	0.025	0.7058	6.71
2	F	Raceid	0.027	0.023	0.034	1.7603	4.15
3	F	varBOS*Raceid	0.005	.	.	4.1896	0.07
4	F	Residual	0.018	0.017	0.02	0.3364	9.79
5	M	Intercept	0.013	0.012	0.015	0.2976	5.77
6	M	Raceid	0.013	0.011	0.017	0.4461	3.87
7	M	varBOS*Raceid	0.014	0.008	0.064	1.8897	0.99
8	M	Residual	0.015	0.013	0.016	0.1949	10.66
alt_gain_google
Obs	GENDER	CovParm	Estimate	Lower	Upper	StdErr	ZValue
1	F	Intercept	0.022	0.02	0.025	0.7058	6.71		.
2	F	Raceid	0.027	0.023	0.034	1.7603	4.15
3	F	varBOS*Raceid	0.005	.	.	4.1896	0.07
4	F	Residual	0.018	0.017	0.02	0.3364	9.79
5	M	Intercept	0.013	0.012	0.015	0.2976	5.77
6	M	Raceid	0.013	0.011	0.017	0.4461	3.87
7	M	varBOS*Raceid	0.014	0.008	0.064	1.8897	0.99
8	M	Residual	0.015	0.013	0.016	0.1949	10.66
temp_avg_Wunderground
Obs	GENDER	CovParm	Estimate	Lower	Upper	StdErr	ZValue
1	F	Intercept	0.022	0.02	0.025	0.7056	6.71
2	F	Raceid	0.028	0.023	0.035	1.8197	4.11
3	F	varBOS*Raceid	0.003	.	.	4.2421	0.02
4	F	Residual	0.018	0.017	0.02	0.3367	9.79
5	M	Intercept	0.013	0.012	0.015	0.2982	5.77
6	M	Raceid	0.012	0.01	0.015	0.3692	3.68
7	M	varBOS*Raceid	0.014	0.008	0.049	1.7399	1.12
8	M	Residual	0.015	0.013	0.016	0.1948	10.66
Hum_avg_Wunderground
Obs	GENDER	CovParm	Estimate	Lower	Upper	StdErr	ZValue
1	F	Intercept	0.022	0.02	0.025	0.7054	6.71
2	F	Raceid	0.028	0.023	0.034	1.6431	4.55
3	F	varBOS*Raceid	0	.	.	.	.
4	F	Residual	0.018	0.017	0.02	0.3368	9.78
5	M	Intercept	0.013	0.012	0.015	0.2973	5.76
6	M	Raceid	0.013	0.011	0.017	0.4595	3.85
7	M	varBOS*Raceid	0.013	0.008	0.072	1.8729	0.94
8	M	Residual	0.015	0.013	0.016	0.1952	10.66
Temp_avg+hum_avg
Obs	GENDER	CovParm	Estimate	Lower	Upper	StdErr	ZValue
1	F	Intercept	0.022	0.02	0.025	0.7052	6.7
2	F	Raceid	0.028	0.024	0.034	1.6907	4.51
3	F	varBOS*Raceid	0	.	.	.	.
4	F	Residual	0.018	0.017	0.02	0.3371	9.78
5	M	Intercept	0.013	0.012	0.015	0.2975	5.76
6	M	Raceid	0.012	0.01	0.015	0.3806	3.65
7	M	varBOS*Raceid	0.013	0.007	0.058	1.6471	1
8	M	Residual	0.015	0.013	0.016	0.1953	10.65
temp_avg
Obs	GENDER	CovParm	Estimate	Lower	Upper	StdErr	ZValue
1	F	Intercept	0.017	0.015	0.021	0.634	4.56
2	F	Raceid	0.016	0.012	0.022	0.8261	2.93
3	F	varBOS*Raceid	0.024	0.015	0.061	4.0408	1.34
4	F	Residual	0.018	0.017	0.02	0.3756	8.87
5	M	Intercept	0.015	0.012	0.018	0.4391	4.78
6	M	Raceid	0.012	0.009	0.016	0.4575	2.87
7	M	varBOS*Raceid	0.013	0.007	0.057	1.5956	1
8	M	Residual	0.014	0.013	0.016	0.23	8.54
There is too many of these observations missing
hum_avg
Obs	GENDER	CovParm	Estimate	Lower	Upper	StdErr	ZValue
1	F	Intercept	0.013	0.01	0.021	0.7569	2.3
2	F	Raceid	0.009	0.006	0.018	0.5074	1.72
3	F	varBOS*Raceid	0	.	.	.	.
4	F	Residual	0.02	0.018	0.023	0.6214	6.33
5	M	Intercept	0.013	0.011	0.016	0.3881	4.17
6	M	Raceid	0.007	0.005	0.012	0.2315	2.04
7	M	varBOS*Raceid	0	.	.	.	.
8	M	Residual	0.011	0.01	0.013	0.1796	6.5
hum_avg and temp_avg
Obs	GENDER	CovParm	Estimate	Lower	Upper	StdErr	ZValue
1	F	Intercept	0.013	0.01	0.021	0.7593	2.31
2	F	Raceid	0.009	0.006	0.019	0.511	1.62
3	F	varBOS*Raceid	0	.	.	.	.
4	F	Residual	0.02	0.018	0.023	0.6199	6.33
5	M	Intercept	0.013	0.011	0.016	0.3917	4.18
6	M	Raceid	0.007	0.005	0.012	0.242	1.99
7	M	varBOS*Raceid	0	.	.	.	.
8	M	Residual	0.011	0.01	0.012	0.1784	6.5

## Sheet: variances trial and error
simple model												Temperature official									Temperature Uunderground
Obs	GENDER	CovParm	Estimate	Lower	Upper	StdErr	ZValue					Obs	GENDER	CovParm	Estimate	Lower	Upper	StdErr	ZValue
1	F	Intercept	0.022	0.02	0.025	0.7058	6.71					1	F	Intercept	0.017	0.015	0.021	0.6355	4.56		1	F	Intercept	0.022	0.02	0.025	0.705	6.69
2	F	Raceid	0.027	0.023	0.034	1.7603	4.15					2	F	Raceid	0.014	0.011	0.021	0.7302	2.69		2	F	Raceid	0.027	0.022	0.035	1.8416	3.89
3	F	varBOS*Raceid	0.005	.	.	4.1896	0.07					3	F	varBOS*Raceid	0.026	0.017	0.061	4.5095	1.42		3	F	varBOS*Raceid	0.009	0.004	.	4.6465	0.19
4	F	Residual	0.018	0.017	0.02	0.3364	9.79					4	F	Residual	0.018	0.017	0.02	0.3756	8.87		4	F	Residual	0.018	0.017	0.02	0.3381	9.76
5	M	Intercept	0.013	0.012	0.015	0.2976	5.77					5	M	Intercept	0.015	0.013	0.018	0.4375	4.85		5	M	Intercept	0.013	0.012	0.015	0.2984	5.78
6	M	Raceid	0.013	0.011	0.017	0.4461	3.87					6	M	Raceid	0.009	0.007	0.014	0.3451	2.52		6	M	Raceid	0.012	0.01	0.016	0.3961	3.5
7	M	varBOS*Raceid	0.014	0.008	0.064	1.8897	0.99					7	M	varBOS*Raceid	0.015	0.009	0.041	1.6949	1.27		7	M	varBOS*Raceid	0.015	0.009	0.052	2.0573	1.14
8	M	Residual	0.015	0.013	0.016	0.1949	10.66					8	M	Residual	0.014	0.013	0.016	0.227	8.6		8	M	Residual	0.015	0.013	0.016	0.1945	10.67
												humidity official									Humidity underground
												Obs	GENDER	CovParm	Estimate	Lower	Upper	StdErr	ZValue		Obs	GENDER	CovParm	Estimate	Lower	Upper	StdErr	ZValue
												1	F	Intercept	0.013	0.01	0.021	0.7602	2.3		1	F	Intercept	0.022	0.02	0.025	0.7027	6.7
												2	F	Raceid	0.009	0.006	0.019	0.5138	1.63		2	F	Raceid	0.028	0.024	0.035	1.8134	4.32
												3	F	varBOS*Raceid	0	.	.	.	.		3	F	varBOS*Raceid	0	.	.	.	.
												4	F	Residual	0.02	0.018	0.023	0.6213	6.32		4	F	Residual	0.018	0.017	0.02	0.3377	9.78
												5	M	Intercept	0.013	0.011	0.016	0.388	4.16		5	M	Intercept	0.013	0.012	0.015	0.2976	5.77
												6	M	Raceid	0.007	0.005	0.012	0.2521	2.01		6	M	Raceid	0.012	0.01	0.015	0.3917	3.51
												7	M	varBOS*Raceid	0	.	.	.	.		7	M	varBOS*Raceid	0.016	0.009	0.051	2.0889	1.16
												8	M	Residual	0.011	0.01	0.013	0.1802	6.5		8	M	Residual	0.015	0.013	0.016	0.195	10.65
Without Japan												Temperature official									Temperature Wunderground
Obs	GENDER	CovParm	Estimate	Lower	Upper	StdErr	ZValue					Obs	GENDER	CovParm	Estimate	Lower	Upper	StdErr	ZValue		Obs	GENDER	CovParm	Estimate	Lower	Upper	StdErr	ZValue
1	F	Intercept	0.022	0.02	0.026	0.7824	6.22					1	F	Intercept	0.017	0.015	0.021	0.6355	4.56		1	F	Intercept	0.022	0.02	0.026	0.7799	6.19
2	F	Raceid	0.016	0.013	0.021	0.7202	3.39					2	F	Raceid	0.014	0.011	0.021	0.7302	2.69		2	F	Raceid	0.015	0.012	0.021	0.7452	3.15
3	F	varBOS*Raceid	0.023	0.015	0.06	3.9681	1.34					3	F	varBOS*Raceid	0.026	0.017	0.061	4.5095	1.42		3	F	varBOS*Raceid	0.025	0.016	0.065	4.6192	1.35
4	F	Residual	0.018	0.017	0.02	0.3474	9.53					4	F	Residual	0.018	0.017	0.02	0.3756	8.87		4	F	Residual	0.018	0.017	0.02	0.3494	9.52
5	M	Intercept	0.015	0.013	0.017	0.365	5.72					5	M	Intercept	0.015	0.013	0.018	0.4375	4.85		5	M	Intercept	0.015	0.013	0.017	0.3639	5.73
6	M	Raceid	0.013	0.011	0.017	0.4766	3.47					6	M	Raceid	0.009	0.007	0.014	0.3451	2.52		6	M	Raceid	0.011	0.009	0.015	0.3828	3.08
7	M	varBOS*Raceid	0.014	0.008	0.062	1.8883	1					7	M	varBOS*Raceid	0.015	0.009	0.041	1.6949	1.27		7	M	varBOS*Raceid	0.016	0.01	0.047	2.1075	1.25
8	M	Residual	0.015	0.014	0.016	0.2157	10.02					8	M	Residual	0.014	0.013	0.016	0.227	8.6		8	M	Residual	0.015	0.014	0.016	0.2153	10.03
												humidity officia;
												Obs	GENDER	CovParm	Estimate	Lower	Upper	StdErr	ZValue		Obs	GENDER	CovParm	Estimate	Lower	Upper	StdErr	ZValue
												1	F	Intercept	0.013	0.01	0.021	0.7602	2.3		1	F	Intercept	0.022	0.02	0.026	0.7792	6.19
												2	F	Raceid	0.009	0.006	0.019	0.5138	1.63		2	F	Raceid	0.016	0.013	0.022	0.8244	3.24
												3	F	varBOS*Raceid	0	.	.	.	.		3	F	varBOS*Raceid	0.021	0.013	0.073	3.8223	1.12
												4	F	Residual	0.02	0.018	0.023	0.6213	6.32		4	F	Residual	0.018	0.017	0.02	0.3494	9.52
												5	M	Intercept	0.013	0.011	0.016	0.388	4.16		5	M	Intercept	0.015	0.013	0.017	0.3644	5.71
												6	M	Raceid	0.007	0.005	0.012	0.2521	2.01		6	M	Raceid	0.013	0.01	0.017	0.4876	3.25
												7	M	varBOS*Raceid	0	.	.	.	.		7	M	varBOS*Raceid	0.015	0.009	0.062	2.0916	1.03
												8	M	Residual	0.011	0.01	0.013	0.1802	6.57		8	M	Residual	0.015	0.014	0.016	0.2159	10.01
												Combined									Combined
												Obs	GENDER	CovParm	Estimate	Lower	Upper	StdErr	ZValue		Obs	GENDER	CovParm	Estimate	Lower	Upper	StdErr	ZValue
												1	F	Intercept	0.013	0.01	0.021	0.7404	2.28		1	F	Intercept	0.022	0.02	0.026	0.7774	6.15
												2	F	Raceid	0.01	0.007	0.021	0.6281	1.62		2	F	Raceid	0.016	0.013	0.023	0.8761	2.99
												3	F	varBOS*Raceid	0	.	.	.	.		3	F	varBOS*Raceid	0.015	0.008	0.18	3.0833	0.77
												4	F	Residual	0.02	0.018	0.023	0.6247	6.36		4	F	Residual	0.018	0.017	0.02	0.3526	9.48
												5	M	Intercept	0.013	0.011	0.016	0.3926	4.15		5	M	Intercept	0.014	0.013	0.017	0.3624	5.72
												6	M	Raceid	0.007	0.005	0.013	0.2661	1.85		6	M	Raceid	0.011	0.009	0.015	0.4082	2.89
												7	M	varBOS*Raceid	0	.	.	.	.		7	M	varBOS*Raceid	0.014	0.008	0.058	1.9261	1.05
												8	M	Residual	0.011	0.01	0.013	0.1795	6.56		8	M	Residual	0.015	0.014	0.016	0.2161	10.02
	model with race as random effect																				combined
	Obs	GENDER	CovParm	Estimate	Lower	Upper	StdErr	ZValue													Obs	GENDER	CovParm	Estimate	Lower	Upper	StdErr	ZValue
	1	F	Intercept	0.022	0.02	0.026	0.7796	6.23													1	F	Intercept	0.022	0.02	0.026	0.7799	6.19
	2	F	Raceid	0.016	0.013	0.021	0.7195	3.39													2	F	Raceid	0.016	0.013	0.022	0.8264	3.06
	3	F	varBOS*Raceid	0.023	0.015	0.06	3.9589	1.35													3	F	varBOS*Raceid	0.021	0.012	0.099	4.2515	0.98
	4	F	RACE	0.01	0.006	0.044	1.0118	1.02													4	F	RACE	0.03	0.012	.	31.7786	0.28
	5	F	Residual	0.018	0.017	0.02	0.3469	9.55													5	F	Residual	0.018	0.017	0.02	0.3497	9.51
	6	M	Intercept	0.015	0.013	0.017	0.3645	5.74													6	M	Intercept	0.015	0.013	0.017	0.364	5.72
	7	M	Raceid	0.013	0.011	0.017	0.4751	3.48													7	M	Raceid	0.011	0.008	0.015	0.3964	2.91
	8	M	varBOS*Raceid	0.014	0.008	0.062	1.9113	1.01													8	M	varBOS*Raceid	0.014	0.009	0.051	1.8462	1.11
	9	M	RACE	0.008	0.005	0.034	0.6707	1.04													9	M	RACE	0.022	0.009	3e+159	12.1122	0.38
	10	M	Residual	0.015	0.014	0.016	0.2151	10													10	M	Residual	0.015	0.014	0.016	0.2155	10.02
Obs	GENDER	CovParm		Estimate	Lower	Upper															combined plus alt_gain
1	F	Intercept		4.8592	3.803	6.4659															Obs	GENDER	CovParm	Estimate	Lower	Upper	StdErr	ZValue		combined+alt_change
2	F	Raceid		2.4425	1.5978	4.2885		1.86287	0.0188033	1.26404	0.0127206	2.07087	0.0209246								1	F	Intercept	0.022	0.02	0.026	0.7792	6.19		Obs	GENDER	CovParm	Estimate	Lower	Upper	StdErr	ZValue
3	F	varBOS*Raceid		5.3463	2.1885	33.9652		2.96928	0.030138	1.94584	0.019649	6.18496	0.0638023								2	F	Raceid	0.016	0.013	0.022	0.8356	3.05		1	F	Intercept	0.022	0.02	0.026	0.7786	6.17
4	F	RACE		1.0278	0.3469	18.5533															3	F	varBOS*Raceid	0.019	0.011	0.102	3.7259	0.94		2	F	Raceid	0.016	0.013	0.022	0.8596	3.01
5	F	Residual		3.3133	2.8121	3.9716															4	F	RACE	0.021	0.015	.	30.5121	0.14		3	F	varBOS*Raceid	0.015	0.008	0.181	3.0275	0.76
6	M	Intercept		2.0904	1.6043	2.8577															5	F	Residual	0.018	0.017	0.02	0.3495	9.52		4	F	RACE	0.03	0.012	.	24.9615	0.35
7	M	Raceid		1.653	1.0911	2.8569		1.53232	0.0154412	1.0911	0.0109707	2.8569	0.028981								6	M	Intercept	0.015	0.013	0.017	0.3632	5.74		5	F	Residual	0.018	0.017	0.02	0.3513	9.5
8	M	varBOS*Raceid		1.9296	0.6485	35.8869		2.06824	0.0208977	1.31894	0.0132768	6.22445	0.0642225								7	M	Raceid	0.011	0.008	0.015	0.3988	2.9		6	M	Intercept	0.015	0.013	0.017	0.3636	5.72
9	M	RACE		0.695	0.2379	11.4187															8	M	varBOS*Raceid	0.014	0.008	0.053	1.7291	1.07		7	M	Raceid	0.011	0.008	0.015	0.4004	2.9
10	M	Residual		2.1579	1.8453	2.5631															9	M	RACE	0.009	.	.	10.2369	0.08		8	M	varBOS*Raceid	0.014	0.008	0.057	1.8854	1.05
																					10	M	Residual	0.015	0.014	0.016	0.2153	10.03		9	M	RACE	0.026	0.012	472000	14.0486	0.47
																														10	M	Residual	0.015	0.014	0.016	0.2158	10.02
																					combined + alt_gain+ alt_loss
Obs	GENDER	CovParm	Subject	Estimate	Lower	Upper															Obs	GENDER	CovParm	Estimate	Lower	Upper	StdErr	ZValue		Obs	GENDER	CovParm	Estimate	Lower	Upper
1	F	Intercept	RUNNER	4.8639	3.8045	6.4772															1	F	Intercept	0.022	0.02	0.026	0.778	6.18		1	F	Intercept	4.8054	3.7532	6.4123
2	F	Raceid		2.4439	1.5985	4.2922		1.5633	1.26432	2.07176	0.0157558	0.0127234	0.0209337								2	F	Raceid	0.016	0.012	0.022	0.7965	3.07		2	F	Raceid	2.445	1.5386	4.6056		1.56365	0.0157594	1.2404	0.0124813	2.14607	0.0216926
3	F	varBOS*Raceid		5.3258	2.1715	34.4141		2.78742	1.94165	6.22144	0.0282663	0.0196062	0.0641905								3	F	varBOS*Raceid	0.016	0.009	0.133	2.9938	0.83		3	F	varBOS*Raceid	2.475	0.7209	155.67		2.21811	0.0224289	1.50316	0.0151452	12.66	0.134963
4	F	Residual		3.3113	2.8096	3.9707															4	F	RACE	0	.	.	.	.		4	F	RACE	0	.	.
5	M	Intercept	RUNNER	2.0863	1.5998	2.8554															5	F	Residual	0.018	0.017	0.02	0.3508	9.5		5	F	Residual	3.3345	2.8279	4.0007
6	M	Raceid		1.6559	1.0925	2.8642		1.28682	1.04523	1.69239	0.0129513	0.0105071	0.017068								6	M	Intercept	0.015	0.013	0.017	0.363	5.73		6	M	Intercept	2.0808	1.5967	2.8451
7	M	varBOS*Raceid		1.8909	0.6318	36.614		1.88329	1.31313	6.28317	0.0190114	0.0132179	0.0648476								7	M	Raceid	0.011	0.008	0.015	0.382	2.95		7	M	Raceid	1.1282	0.6989	2.1892		1.1282	0.0113459	0.6989	0.00701348	2.1892	0.0221334
8	M	Residual		2.1598	1.8464	2.5662															8	M	varBOS*Raceid	0.014	0.008	0.055	1.9099	1.07		8	M	varBOS*Raceid	2.0433	0.7151	29.0966		1.79137	0.0180751	1.18912	0.0119622	5.59337	0.0575276
																					9	M	RACE	0	.	.	.	.		9	M	RACE	0	.	.
																					10	M	Residual	0.015	0.014	0.016	0.2154	10.03		10	M	Residual	2.1605	1.8474	2.5663
																					combined +alt_gain+alt_lost without race in the model
Obs	GENDER	CovParm	Estimate	Lower	Upper	StdErr	ZValue	DF													Obs	GENDER	CovParm	Estimate	Lower	Upper	StdErr	ZValue		Obs	GENDER	CovParm	Estimate	Lower	Upper
1	F	Intercept	0.022	0.02	0.026	0.7824	6.22														1	F	Intercept	0.022	0.02	0.026	0.778	6.18		1	F	Intercept	4.8054	3.7511	6.4137
2	F	Raceid	0.016	0.013	0.021	0.7202	3.39	22.9842													2	F	Raceid	0.016	0.012	0.022	0.7965	3.07	18.8498	2	F	Raceid	2.445	1.7276	4.9878		1.56365	0.0157594
3	F	varBOS*Raceid	0.023	0.015	0.06	3.9681	1.34	3.5912													3	F	varBOS*Raceid	0.016	0.009	0.133	2.9938	0.83	1.3778	3	F	varBOS*Raceid	2.475	0.5836	447.95		2.21811	0.0224289
4	F	Residual	0.018	0.017	0.02	0.3474	9.53														4	F	Residual	0.018	0.017	0.02	0.3508	9.5		4	F	Residual	3.3345	2.8275	4.0016
5	M	Intercept	0.015	0.013	0.017	0.365	5.72														5	M	Intercept	0.015	0.013	0.017	0.363	5.73		5	M	Intercept	2.0808	1.5963	2.8494
6	M	Raceid	0.013	0.011	0.017	0.4766	3.47	24.0818													6	M	Raceid	0.011	0.008	0.015	0.382	2.95	17.405	6	M	Raceid	1.1282	0.7827	2.3576		1.06217	0.0106783
7	M	varBOS*Raceid	0.014	0.008	0.062	1.8883	1	2													7	M	varBOS*Raceid	0.014	0.008	0.055	1.9099	1.07	2.2898	7	M	varBOS*Raceid	2.0433	0.6312	37.2736		1.78087	0.0179682
8	M	Residual	0.015	0.014	0.016	0.2157	10.02														8	M	Residual	0.015	0.014	0.016	0.2154	10		8	M	Residual	2.1605	1.8474	2.5677

## Sheet: Variance final
Without Tokyo
		No extra factors		Temperature, Humidity, altitude gain and loss					Simple with Tokyo																		simple without tokyo
		mean	90% CL	mean	90% CL				Obs	GENDER	CovParm	Subject	Estimate	Lower	Upper	ZValue											Obs	GENDER	CovParm	Subject	Estimate	Lower	Upper	ZValue
Women									1	F	Intercept	RUNNER	4.7384	3.7697	6.1679	6.71											1	F	Intercept	RUNNER	4.8639	3.8045	6.4772	6.22
	Typical race to race variatition	0.016	1.3-2.1%	0.016	1.2-2.2%				2	F	Raceid		7.3	5.1162	11.4231	4.15		2.70185	2.2619	3.37981	0.0273868	0.0228768	0.0343757				2	F	Raceid		2.4439	1.5985	4.2922	3.39		1.5633	1.26432	2.07176	0.0157558	0.0127234	0.0209337
	For boston	0.028	2.0-6.4%	0.022	1.5-13.5%				3	F	varBOS*Raceid		0.2754			0.07		2.75234	2.2619	3.37981	0.0279057	0.0228768	0.0343757				3	F	varBOS*Raceid		5.3258	2.1715	34.4141	1.34		2.78742	1.94165	6.22144	0.0282663	0.0196062	0.0641905
Men									4	F	Residual		3.2929	2.8055	3.9291	9.79											4	F	Residual		3.3113	2.8096	3.9707	9.53
	Typical race to race variatition	0.013	1.1-1.7%	0.011	0.7-2.2%				5	M	Intercept	RUNNER	1.7184	1.3209	2.3439	5.77											5	M	Intercept	RUNNER	2.0863	1.5998	2.8554	5.72
	For boston	0.019	1.3-6.5%	0.018	1.2 -5.8%				6	M	Raceid		1.7253	1.1819	2.801	3.87		1.31351	1.08715	1.67362	0.0132217	0.0109308	0.016877				6	M	Raceid		1.6559	1.0925	2.8642	3.47		1.28682	1.04523	1.69239	0.0129513	0.0105071	0.017068
									7	M	varBOS*Raceid		1.8629	0.6156	39.0444	0.99		1.89425	1.34071	6.4688	0.0191231	0.0134974	0.0668261				7	M	varBOS*Raceid		1.8909	0.6318	36.614	1		1.88329	1.31313	6.28317	0.0190114	0.0132179	0.0648476
									8	M	Residual		2.0779	1.7927	2.442	10.66											8	M	Residual		2.1598	1.8464	2.5662	10.02
With tokyo
		No extra factors		Temperature, Humidity, altitude gain and loss
		mean	90% CL	mean	90% CL
Women									Obs	GENDER	CovParm	Estimate	Lower	Upper	StdErr	ZValue											Obs	GENDER	CovParm	Estimate	Lower	Upper	StdErr	ZValue
	Typical race to race variatition	0.027	1.3-2.1%	0.028	1.2-2.2%				1	F	Intercept	0.022	0.02	0.025	0.7058	6.71											1	F	Intercept	0.022	0.02	0.026	0.7824	6.22
	For boston								2	F	Raceid	0.027	0.023	0.034	1.7603	4.15											2	F	Raceid	0.016	0.013	0.021	0.7202	3.39
Men									3	F	varBOS*Raceid	0.005	.	.	4.1896	0.07											3	F	varBOS*Raceid	0.023	0.015	0.06	3.9681	1.34
	Typical race to race variatition	0.013	1.1-1.7%	0.01	0.8-1.4%				4	F	Residual	0.018	0.017	0.02	0.3364	9.79											4	F	Residual	0.018	0.017	0.02	0.3474	9.53
	For boston	0.019	1.3-6.7%	0.018	1.2 -5.0%				5	M	Intercept	0.013	0.012	0.015	0.2976	5.77											5	M	Intercept	0.015	0.013	0.017	0.365	5.72
									6	M	Raceid	0.013	0.011	0.017	0.4461	3.87											6	M	Raceid	0.013	0.011	0.017	0.4766	3.47
									7	M	varBOS*Raceid	0.014	0.008	0.064	1.8897	0.99											7	M	varBOS*Raceid	0.014	0.008	0.062	1.8883	1
									8	M	Residual	0.015	0.013	0.016	0.1949	10.66											8	M	Residual	0.015	0.014	0.016	0.2157	10.02
									combined
									Obs	GENDER	CovParm	Subject	Estimate	Lower	Upper	ZValue											Obs	GENDER	CovParm	Subject	Estimate	Lower	Upper	ZValue
									1	F	Intercept	RUNNER	4.7081	3.7448	6.1301	6.71											1	F	Intercept	RUNNER	4.8054	3.7532	6.4123	6.18
									2	F	Raceid		7.4962	5.2632	11.6965	4.17		2.73792	2.29417	3.42001	0.0277574	0.0232068	0.0347917				2	F	Raceid		2.445	1.5386	4.6056	3.07		1.56365	1.2404	2.14607	0.0157594	0.0124813	0.0216926
									3	F	varBOS*Raceid		0					2.73792	2.29417	3.42001	0.0277574	0.0232068	0.0347917				3	F	varBOS*Raceid		2.475	0.7209	155.67	0.83		2.21811	1.50316	12.66	0.0224289	0.0151452	0.134963
									4	F	Residual		3.3033	2.814	3.9418	9.78											4	F	Residual		3.3345	2.8279	4.0007	9.5
									5	M	Intercept	RUNNER	1.7304	1.332	2.3557	5.81											5	M	Intercept	RUNNER	2.0808	1.5967	2.8451	5.73
									6	M	Raceid		1.0394	0.6673	1.887	3.23		1.01951	0.816884	1.37368	0.0102472	0.0082023	0.0138316				6	M	Raceid		1.1282	0.6989	2.1892	2.95		1.06217	0.836002	1.47959	0.0106783	0.00839507	0.0149059
									7	M	varBOS*Raceid		1.9813	0.7239	21.9124	1.14		1.73802	1.17949	4.87846	0.0175321	0.0118647	0.0499942				7	M	varBOS*Raceid		2.0433	0.7151	29.0966	1.07		1.78087	1.18912	5.59337	0.0179682	0.0119622	0.0575276
									8	M	Residual		2.0701	1.7863	2.4324	10.67											8	M	Residual		2.1605	1.8474	2.5663	10.03
									Obs	GENDER	CovParm	Estimate	Lower	Upper	StdErr	ZValue											Obs	GENDER	CovParm	Estimate	Lower	Upper	StdErr	ZValue
									1	F	Intercept	0.022	0.02	0.025	0.702	6.71											1	F	Intercept	0.022	0.02	0.026	0.778	6.18
									2	F	Raceid	0.028	0.023	0.035	1.7973	4.17											2	F	Raceid	0.016	0.012	0.022	0.7965	3.07
									3	F	varBOS*Raceid	0	.	.	.	.											3	F	varBOS*Raceid	0.016	0.009	0.133	2.9938	0.83
									4	F	Residual	0.018	0.017	0.02	0.3377	9.78											4	F	Residual	0.018	0.017	0.02	0.3508	9.5
									5	M	Intercept	0.013	0.012	0.015	0.298	5.81											5	M	Intercept	0.015	0.013	0.017	0.363	5.73
									6	M	Raceid	0.01	0.008	0.014	0.3217	3.23											6	M	Raceid	0.011	0.008	0.015	0.382	2.95
									7	M	varBOS*Raceid	0.014	0.009	0.048	1.7405	1.14											7	M	varBOS*Raceid	0.014	0.008	0.055	1.9099	1.07
									8	M	Residual	0.014	0.013	0.016	0.1939	10.67											8	M	Residual	0.015	0.014	0.016	0.2154	10.03
									combined: weather Wunderground and altitude google
									Obs	GENDER	CovParm	Subject	Estimate	Lower	Upper	ZValue											Obs	GENDER	CovParm	Subject	Estimate	Lower	Upper	ZValue
									1	F	Intercept	RUNNER	4.7116	3.7483	6.1333	6.71											1	F	Intercept	RUNNER	4.7959	3.7437	6.4044	6.16
									2	F	Raceid		7.5106	5.2735	11.7185	4.17		2.74055	2.29641	3.42323	0.0277845	0.0232298	0.034825				2	F	Raceid		2.6062	1.6414	4.902	3.08		1.61437	1.28117	2.21405	0.0162747	0.0128941	0.0223874
									3	F	varBOS*Raceid		0	.	.	.		2.74055	#VALUE!	#VALUE!	0.0277845	#VALUE!	#VALUE!				3	F	varBOS*Raceid		2.4964	0.699	242.76	0.78		2.25889	1.52984	15.7373	0.022846	0.015416	0.170432
									4	F	Residual		3.3018	2.8129	3.9398	9.79											4	F	Residual		3.338	2.8303	4.0061	9.49
									5	M	Intercept	RUNNER	1.7276	1.3294	2.3528	5.8											5	M	Intercept	RUNNER	2.0786	1.5942	2.844	5.72
									6	M	Raceid		1.0097	0.6437	1.8571	3.17		1.00484	0.802309	1.36275	0.010099	0.00805536	0.0137208				6	M	Raceid		1.15	0.7121	2.2336	2.95		1.07238	0.84386	1.49452	0.0107815	0.00847431	0.0150575
									7	M	varBOS*Raceid		2.3183	0.8488	25.3329	1.14		1.82428	1.22168	5.2144	0.0184102	0.0122917	0.0535275				7	M	varBOS*Raceid		2.0694	0.7194	30.7539	1.06		1.79427	1.19645	5.74347	0.0181046	0.0120364	0.0591162
									8	M	Residual		2.0717	1.7875	2.4345	10.67											8	M	Residual		2.1619	1.8484	2.5684	10.02
									Obs	GENDER	CovParm	Estimate	Lower	Upper	StdErr	ZValue											Obs	GENDER	CovParm	Estimate	Lower	Upper	StdErr	ZValue
									1	F	Intercept	0.022	0.02	0.025	0.7019	6.71											1	F	Intercept	0.022	0.02	0.026	0.7783	6.16
									2	F	Raceid	0.028	0.023	0.035	1.8006	4.17											2	F	Raceid	0.016	0.013	0.022	0.8473	3.08
									3	F	varBOS*Raceid	0	.	.	.	.											3	F	varBOS*Raceid	0.016	0.008	0.169	3.1895	0.78
									4	F	Residual	0.018	0.017	0.02	0.3374	9.79											4	F	Residual	0.018	0.017	0.02	0.3517	9.49
									5	M	Intercept	0.013	0.012	0.015	0.2979	5.8											5	M	Intercept	0.015	0.013	0.017	0.3633	5.72
									6	M	Raceid	0.01	0.008	0.014	0.3184	3.17											6	M	Raceid	0.011	0.008	0.015	0.3899	2.95
									7	M	varBOS*Raceid	0.015	0.009	0.052	2.0302	1.14											7	M	varBOS*Raceid	0.014	0.009	0.057	1.9533	1.06
									8	M	Residual	0.014	0.013	0.016	0.1942	10.67											8	M	Residual	0.015	0.014	0.016	0.2157	10.02
